# Supplementary material for: A European Début: The Asian Parasitoid Encarsia nipponica Targets the Invasive Aleurocanthus spiniferus in Northern Italy
Source: Insects. 2025 Nov 19;16(11):1181. doi: 10.3390/insects16111181 (PMC12653755; doi:10.3390/insects16111181)
Supplement: Supplementary file 1 [file insects-16-01181-s001.zip › Table S2.xlsx]

## Sheet: Manuscript information
A European début: the Asian parasitoid Encarsia nipponica targets the invasive Aleurocanthus spiniferus in Northern Italy
Submitted to: Biological Invasions
Elena Costi (a†), Daniele Giannetti (a,b†), Michele Cesari (c,d†), Carmelo Rapisarda (e), Andrew Polaszek (f), Robert L. Kresslein (g), Lara Maistrello (a,d).
†These authors contributed equally
a Department of Life Sciences, University of Modena and Reggio Emilia, Via G. Amendola 2, 42122 Reggio Emilia, Italy
b Present address: Department of Chemistry, Life Sciences and Environmental Sustainability, University of Parma,
Parco Area delle Scienze 11/A, 43124 Parma, Italy
c Department of Life Sciences, University of Modena and Reggio Emilia, Via G. Campi 213/d, 41125 Modena, Italy
d NBFC, National Biodiversity Future Center, Piazza Marina, 61, 90133 Palermo (Italy)
e Department of Agriculture, Food and Environment, Applied Entomology Division, University of Catania, Via Santa Sofia, 100, 95123 Catania, Italy
f Natural History Museum, London SW7 5BD, United Kingdom
g United States Department of Agriculture, Agricultural Research Service, Systematic Entomology Lab, National Museum of Natural History, Smithsonian Institution, 20560 Washington D.C., USA
Corresponding author:
Lara Maistrello: lara.maistrello@unimore.it

## Sheet: Suppl 2
Supplementary Material Table S2. GenBank sequences used for comparison
Species	DNA Code	GenBank Accession Number	Country
Encarsia nipponica	41a	submit	Italy
Encarsia nipponica	25a	submit	Italy
Encarsia nipponica	25b	submit	Italy
Encarsia nipponica	53a	submit	Italy
Encarsia nipponica	53b	submit	Italy
Encarsia nipponica	56a	submit	Italy
Encarsia boswelli	AE534	OQ683570	India
Encarsia smithi	D0299	AF254233	United States: Hawaii
Encarsia arabica	-	AJ536052	Italy
Encarsia smithi	P14294	AY615757	Micronesia
Encarsia lahorensis	DNA1579	submit	Italy
Encarsia gennaroi	EPCI5	KT748675	Spain: Canary Islands
Encarsia gennaroi	EPCI4	KT748674	Spain: Canary Islands
Encarsia suzannae	ETTXW3	KT748688	USA: Texas
Encarsia suzannae	ETTXW2	KT748687	USA: Texas
Encarsia basicincta	EBAS1	KT748692	Italy
Encarsia lanceolata	DNA0008	submit	Costa Rica
Encarsia cibcensis	D0461	AY599404	Cook Islands
Encarsia cibcensis	P04210a	AY615756	Cook Islands
Encarsia citrina	D0272	AF254236	USA: California
Encarsia lounsburyi	DNA0017	OQ683568	Costa Rica
Encarsia lounsburyi	-	MH455759	Chile
Encarsia nr. citri	D0456	AY599397	Australia
Encarsia inaron	D0465	AY599399	New Zealand
Encarsia adusta	P18166a	AY615736	Australia
Encarsia adusta	173P18	AF254230	Australia
Encarsia sophia	D0219	AF254198	USA: Florida
Encarsia sophia	D0234	AF254204	Spain
Encarsia bimaculata	D0152	AF254218	Sudan
Encarsia bimaculata	D0236	AF254215	Taiwan
Encarsia protransvena	D0117	AF254211	USA: California
Encarsia protransvena	D0118	AF254210	USA: California
Encarsia harrisoni	DNA0372	submit	United Kingdom
Encarsia oakeyensis	D0459	AY599394	Australia
Encarsia perplexa	D0298	AF254245	USA: Hawaii
Encarsia perplexa	D0297	AF254244	USA: Hawaii
Encarsia opulenta group	DNA0226	submit	Costa Rica
Encarsia opulenta group	DNA0254	submit	Costa Rica
Encarsia lutea	D0235	AF254238	Cyprus
Encarsia scapeata	-	DQ830992	Israel
Encarsia noyesi group	DNA0091	OQ683566	Costa Rica
Encarsia noyesi group	DNA0089	OQ683565	Ecuador
Encarsia noyesi	D0133	AF254247	USA: California
Encarsia iris	AE613	JF750721	Australia
Encarsia iris	AE193	HQ660517	Australia
Encarsia aurantii	H97D77	AF254232	USA: Texas
Coccophagus philippiae	D2913	JQ801691	Ecuador
Coccophagus bivittatus	A4-013A	KY605780	China
Coccophagus lycimnia	A1-006A	KY605580	China
Encarsia nigricephala	D0471	AY599392	French Polynesia
Encarsia nr hamoni	DNA0043	submit	Costa Rica
Encarsia nr hamoni	DNA0023	submit	Costa Rica
Encarsia nr. Mexicella	DNA0353	submit	Mexico
Encarsia quercicola	D0140	AF254242	USA: California
Encarsia japonica	7-D2	JF820000	China
Encarsia japonica	6-D2	JF819999	China
Encarsia guadeloupae	P22868a	AY615739	Nauru
Encarsia guadeloupae	D0449	AY599383	Nauru
Encarsia formosa	D0230	AF223373	Greece
Encarsia formosa	D0240	AF223374	United Kingdom
Encarsia luteola	D0144	AF223368	USA: California
Encarsia luteola	D0243	AY599388	USA: California
Encarsia meritoria	D0242	AY599386	USA: California
Encarsia dispersa	-	AJ547626	Belize
Encarsia dispersa	-	AJ547627	Trinidad and Tobago
Coccophagus rusti	PR09-141	HM856877	USA: California
Encarsia acusa	DNA0148	OQ683554	Costa Rica
Encarsia inbioa	DNA0128	OQ683553	Costa Rica
Encarsia catula	DNA0278	OQ683547	Costa Rica
Encarsia svetlana	DNA0305	OQ683558	Guyana
Encarsia noora	DNA0126	OQ683561	Costa Rica
Encarsia mexicana	DNA0144	OQ683560	Costa Rica
Encarsia singhiellae	DNA0750	KR189027	Taiwan
Encarsia singhiellae	DNA0840	KR189028
Pteroptrix sp.	D2750	JN623565	Nigeria
Pteroptrix sp.	D2819	JN623905	Nigeria
Encarsia porteri	DNA0357	submit	Mexico
Metaphycus sp.	D0587	AY599310	USA: California
Metaphycus luteolus	PR09-048	HM856883	USA: California
Aphytis melinus	-	AY635345	Australia
Aphytis lingnanensis	-	AY635333	USA: California
