# Supplementary material for: A European Début: The Asian Parasitoid Encarsia nipponica Targets the Invasive Aleurocanthus spiniferus in Northern Italy
Source: Insects. 2025 Nov 19;16(11):1181. doi: 10.3390/insects16111181 (PMC12653755; doi:10.3390/insects16111181)
Supplement: Supplementary file 1 [file insects-16-01181-s001.zip › Table S3.xlsx]

## Sheet: Manuscript information
A European début: the Asian parasitoid Encarsia nipponica targets the invasive Aleurocanthus spiniferus in Northern Italy
Submitted to: Biological Invasions
Elena Costi (a†), Daniele Giannetti (a,b†), Michele Cesari (c,d†), Carmelo Rapisarda (e), Andrew Polaszek (f), Robert L. Kresslein (g), Lara Maistrello (a,d).
†These authors contributed equally
a Department of Life Sciences, University of Modena and Reggio Emilia, Via G. Amendola 2, 42122 Reggio Emilia, Italy
b Present address: Department of Chemistry, Life Sciences and Environmental Sustainability, University of Parma,
Parco Area delle Scienze 11/A, 43124 Parma, Italy
c Department of Life Sciences, University of Modena and Reggio Emilia, Via G. Campi 213/d, 41125 Modena, Italy
d NBFC, National Biodiversity Future Center, Piazza Marina, 61, 90133 Palermo (Italy)
e Department of Agriculture, Food and Environment, Applied Entomology Division, University of Catania, Via Santa Sofia, 100, 95123 Catania, Italy
f Natural History Museum, London SW7 5BD, United Kingdom
g United States Department of Agriculture, Agricultural Research Service, Systematic Entomology Lab, National Museum of Natural History, Smithsonian Institution, 20560 Washington D.C., USA
Corresponding author:
Lara Maistrello: lara.maistrello@unimore.it

## Sheet: Suppl 3
		Supplementary Material Table S3. Genetic distance values (p-distance) for the COI gene among Aleurocanthus species. The analysis was carried out on a dataset of 657 bp. Newly analyzed specimens are in bold.
			1	2	3	4	5	6	7	8	9	10	11	12	13	14	15	16	17	18	19	20	21	22	23	24	25	26	27	28	29	30	31	32	33	34	35	36	37	38	39	40	41	42	43	44	45	46	47
	1	KU761949 Aleurocanthus camelliae mtDNA
	2	NC 029155 Aleurocanthus spiniferus mtDNA China	0.0669711
	3	MW183549 Aleurocanthus spiniferus JSA Jiangsu China	0.191275	0.187919
	4	AB786715 Aleurocanthus spiniferus haplotype A1 2 Taizhou Zhejiang China	0.217988	0.22561	0.194958
	5	AB786716 Aleurocanthus spiniferus haplotype A1 3 Yichang Hubei China	0.2207	0.228311	0.196309	0.00762195
	6	AB786717 Aleurocanthus spiniferus haplotype A1 4 Qingyuan Guangdong China	0.215926	0.226646	0.199324	0.00612557	0.0107198
	7	AB786718 Aleurocanthus spiniferus haplotype A2 1 Taizhou Zhejiang China	0.199695	0.213415	0.188235	0.120427	0.125	0.119449
	8	AB786719 Aleurocanthus spiniferus haplotype A2 2 Taizhou Zhejiang China	0.200913	0.214612	0.189597	0.121951	0.126332	0.12098	0.00457317
	9	AB786720 Aleurocanthus spiniferus haplotype A2 3 Yichang Hubei China	0.200913	0.214612	0.191275	0.123476	0.127854	0.122511	0.00609756	0.00152207
	10	AB786721 Aleurocanthus spiniferus haplotype A2 4 Yichang Hubei China	0.199391	0.21309	0.187919	0.121951	0.126332	0.12098	0.00457317	0.00304414	0.00456621
	11	AB786722 Aleurocanthus spiniferus haplotype A2 5 Yichang Hubei China	0.200913	0.214612	0.189597	0.120427	0.12481	0.119449	0.00304878	0.00152207	0.00304414	0.00152207
	12	AB786723 Aleurocanthus spiniferus haplotype A2 6 Yichang Hubei China	0.199391	0.21309	0.187919	0.121951	0.126332	0.12098	0.00457317	0.00304414	0.00456621	0	0.00152207
	13	AB615363 Aleurocanthus spiniferus Japan	0.0624049	0.00456621	0.182886	0.222561	0.225266	0.223583	0.210366	0.211568	0.211568	0.210046	0.211568	0.210046
	14	AB615364 Aleurocanthus spiniferus Japan	0.216134	0.223744	0.192953	0.00152439	0.00608828	0.00459418	0.118902	0.120244	0.121766	0.120244	0.118721	0.120244	0.2207
	15	AB536792 Aleurocanthus spiniferus mitochondrial Citrus Toshima Japan	0.216049	0.223765	0.192953	0.0015456	0.00617284	0.00465839	0.120556	0.121914	0.123457	0.121914	0.12037	0.121914	0.220679	0
	16	AB536793 Aleurocanthus spiniferus mitochondrial Citrus Ashikita Japan	0.217593	0.225309	0.192953	0.00309119	0.00771605	0.00621118	0.122102	0.123457	0.125	0.123457	0.121914	0.123457	0.222222	0.00154321	0.00154321
	17	AB558172 Aleurocanthus spiniferus mitochondrial Citrus Chikugo Japan	0.216049	0.223765	0.192953	0.0015456	0.00617284	0.00465839	0.120556	0.121914	0.123457	0.121914	0.12037	0.121914	0.220679	0	0	0.00154321
	18	MN662884 Aleurocanthus spiniferus ASPI PE1 Pescara Italy	0.186047	0.202658	0.177449	0.116279	0.121262	0.114618	0.00664452	0.00498339	0.00664452	0.00166113	0.00332226	0.00166113	0.199336	0.114618	0.116358	0.118044	0.116358
	19	MN662885 Aleurocanthus spiniferus ASPI PE2 Pescara Italy	0.199391	0.21309	0.187919	0.123476	0.127854	0.122511	0.00609756	0.00456621	0.00608828	0.00152207	0.00304414	0.00152207	0.210046	0.121766	0.123457	0.125	0.123457	0
	20	MN662886 Aleurocanthus spiniferus ASPI PE3 Pescara Italy	0.199391	0.21309	0.187919	0.123476	0.127854	0.122511	0.00609756	0.00456621	0.00608828	0.00152207	0.00304414	0.00152207	0.210046	0.121766	0.123457	0.125	0.123457	0	0
	21	MN662887 Aleurocanthus spiniferus ASPI PE4 Pescara Italy	0.199391	0.21309	0.187919	0.123476	0.127854	0.122511	0.00609756	0.00456621	0.00608828	0.00152207	0.00304414	0.00152207	0.210046	0.121766	0.123457	0.125	0.123457	0	0	0
	22	MN662888 Aleurocanthus spiniferus ASPI R1 Rome Italy	0.199391	0.21309	0.187919	0.123476	0.127854	0.122511	0.00609756	0.00456621	0.00608828	0.00152207	0.00304414	0.00152207	0.210046	0.121766	0.123457	0.125	0.123457	0	0	0	0
	23	MN662889 Aleurocanthus spiniferus ASPI R2 Rome Italy	0.199391	0.21309	0.187919	0.123476	0.127854	0.122511	0.00609756	0.00456621	0.00608828	0.00152207	0.00304414	0.00152207	0.210046	0.121766	0.123457	0.125	0.123457	0	0	0	0	0
	24	MN662890 Aleurocanthus spiniferus ASPI BC2 Bari Italy	0.200913	0.214612	0.191275	0.123476	0.127854	0.122511	0.00609756	0.00152207	0	0.00456621	0.00304414	0.00456621	0.211568	0.121766	0.123457	0.125	0.123457	0.00664452	0.00608828	0.00608828	0.00608828	0.00608828	0.00608828
	25	MN662891 Aleurocanthus spiniferus ASPI BC3 Bari Italy	0.200913	0.214612	0.191275	0.123476	0.127854	0.122511	0.00609756	0.00152207	0	0.00456621	0.00304414	0.00456621	0.211568	0.121766	0.123457	0.125	0.123457	0.00664452	0.00608828	0.00608828	0.00608828	0.00608828	0.00608828	0
	26	MN662892 Aleurocanthus spiniferus ASPI BC4 Bari Italy	0.200913	0.214612	0.191275	0.123476	0.127854	0.122511	0.00609756	0.00152207	0	0.00456621	0.00304414	0.00456621	0.211568	0.121766	0.123457	0.125	0.123457	0.00664452	0.00608828	0.00608828	0.00608828	0.00608828	0.00608828	0	0
	27	MN662893 Aleurocanthus spiniferus ASPI SG1 San Gennaro V NA Italy	0.199695	0.213415	0.187919	0.123664	0.128049	0.122699	0.00610687	0.00457317	0.00609756	0.00152439	0.00304878	0.00152439	0.210366	0.121951	0.123457	0.125	0.123457	0	0	0	0	0	0	0.00609756	0.00609756	0.00609756
	28	MN662894 Aleurocanthus spiniferus ASPI SG2 San Gennaro V NA Italy	0.199695	0.213415	0.187919	0.123664	0.128049	0.122699	0.00610687	0.00457317	0.00609756	0.00152439	0.00304878	0.00152439	0.210366	0.121951	0.123457	0.125	0.123457	0	0	0	0	0	0	0.00609756	0.00609756	0.00609756	0
	29	MN662895 Aleurocanthus spiniferus ASPI SG3 San Gennaro V NA Italy	0.199695	0.213415	0.187919	0.123664	0.128049	0.122699	0.00610687	0.00457317	0.00609756	0.00152439	0.00304878	0.00152439	0.210366	0.121951	0.123457	0.125	0.123457	0	0	0	0	0	0	0.00609756	0.00609756	0.00609756	0	0
	30	MN662896 Aleurocanthus spiniferus ASPI SG4 San Gennaro V NA Italy	0.199695	0.213415	0.187919	0.123664	0.128049	0.122699	0.00610687	0.00457317	0.00609756	0.00152439	0.00304878	0.00152439	0.210366	0.121951	0.123457	0.125	0.123457	0	0	0	0	0	0	0.00609756	0.00609756	0.00609756	0	0	0
	31	MN662897 Aleurocanthus spiniferus ASPI SG5 San Gennaro V NA Italy	0.199695	0.213415	0.187919	0.123664	0.128049	0.122699	0.00610687	0.00457317	0.00609756	0.00152439	0.00304878	0.00152439	0.210366	0.121951	0.123457	0.125	0.123457	0	0	0	0	0	0	0.00609756	0.00609756	0.00609756	0	0	0	0
	32	MN662898 Aleurocanthus spiniferus ASPI SG6 San Gennaro V NA Italy	0.199695	0.213415	0.187919	0.123664	0.128049	0.122699	0.00610687	0.00457317	0.00609756	0.00152439	0.00304878	0.00152439	0.210366	0.121951	0.123457	0.125	0.123457	0	0	0	0	0	0	0.00609756	0.00609756	0.00609756	0	0	0	0	0
	33	MN662899 Aleurocanthus spiniferus ASPI SG7 San Gennaro V NA Italy	0.199695	0.213415	0.187919	0.123664	0.128049	0.122699	0.00610687	0.00457317	0.00609756	0.00152439	0.00304878	0.00152439	0.210366	0.121951	0.123457	0.125	0.123457	0	0	0	0	0	0	0.00609756	0.00609756	0.00609756	0	0	0	0	0	0
	34	MN662900 Aleurocanthus spiniferus ASPI SG8 San Gennaro V NA Italy	0.199695	0.213415	0.187919	0.123664	0.128049	0.122699	0.00610687	0.00457317	0.00609756	0.00152439	0.00304878	0.00152439	0.210366	0.121951	0.123457	0.125	0.123457	0	0	0	0	0	0	0.00609756	0.00609756	0.00609756	0	0	0	0	0	0	0
	35	MN662901 Aleurocanthus spiniferus ASPI SG9 San Gennaro V NA Italy	0.199695	0.213415	0.187919	0.123664	0.128049	0.122699	0.00610687	0.00457317	0.00609756	0.00152439	0.00304878	0.00152439	0.210366	0.121951	0.123457	0.125	0.123457	0	0	0	0	0	0	0.00609756	0.00609756	0.00609756	0	0	0	0	0	0	0	0
	36	MN662902 Aleurocanthus spiniferus ASPI SG10 San Gennaro V NA Italy	0.199391	0.21309	0.187919	0.123476	0.127854	0.122511	0.00609756	0.00456621	0.00608828	0.00152207	0.00304414	0.00152207	0.210046	0.121766	0.123457	0.125	0.123457	0	0	0	0	0	0	0.00608828	0.00608828	0.00608828	0	0	0	0	0	0	0	0	0
	37	MN662903 Aleurocanthus spiniferus ASPI S2 Salerno Italy	0.200913	0.214612	0.191275	0.123476	0.127854	0.122511	0.00609756	0.00152207	0	0.00456621	0.00304414	0.00456621	0.211568	0.121766	0.123457	0.125	0.123457	0.00664452	0.00608828	0.00608828	0.00608828	0.00608828	0.00608828	0	0	0	0.00609756	0.00609756	0.00609756	0.00609756	0.00609756	0.00609756	0.00609756	0.00609756	0.00609756	0.00608828
	38	MN662904 Aleurocanthus spiniferus ASPI S3 Salerno Italy	0.200913	0.214612	0.191275	0.123476	0.127854	0.122511	0.00609756	0.00152207	0	0.00456621	0.00304414	0.00456621	0.211568	0.121766	0.123457	0.125	0.123457	0.00664452	0.00608828	0.00608828	0.00608828	0.00608828	0.00608828	0	0	0	0.00609756	0.00609756	0.00609756	0.00609756	0.00609756	0.00609756	0.00609756	0.00609756	0.00609756	0.00608828	0
	39	MN662905 Aleurocanthus spiniferus ASPI S4 Salerno Italy	0.200913	0.214612	0.191275	0.123476	0.127854	0.122511	0.00609756	0.00152207	0	0.00456621	0.00304414	0.00456621	0.211568	0.121766	0.123457	0.125	0.123457	0.00664452	0.00608828	0.00608828	0.00608828	0.00608828	0.00608828	0	0	0	0.00609756	0.00609756	0.00609756	0.00609756	0.00609756	0.00609756	0.00609756	0.00609756	0.00609756	0.00608828	0	0
	40	MN662906 Aleurocanthus spiniferus ASPI S5 Salerno Italy	0.200913	0.214612	0.191275	0.123476	0.127854	0.122511	0.00609756	0.00152207	0	0.00456621	0.00304414	0.00456621	0.211568	0.121766	0.123457	0.125	0.123457	0.00664452	0.00608828	0.00608828	0.00608828	0.00608828	0.00608828	0	0	0	0.00609756	0.00609756	0.00609756	0.00609756	0.00609756	0.00609756	0.00609756	0.00609756	0.00609756	0.00608828	0	0	0
	41	MN662907 Aleurocanthus spiniferus ASPI S6 Salerno Italy	0.200913	0.214612	0.191275	0.123476	0.127854	0.122511	0.00609756	0.00152207	0	0.00456621	0.00304414	0.00456621	0.211568	0.121766	0.123457	0.125	0.123457	0.00664452	0.00608828	0.00608828	0.00608828	0.00608828	0.00608828	0	0	0	0.00609756	0.00609756	0.00609756	0.00609756	0.00609756	0.00609756	0.00609756	0.00609756	0.00609756	0.00608828	0	0	0	0
	42	MN662908 Aleurocanthus spiniferus ASPI S7 Salerno Italy	0.200913	0.214612	0.191275	0.123476	0.127854	0.122511	0.00609756	0.00152207	0	0.00456621	0.00304414	0.00456621	0.211568	0.121766	0.123457	0.125	0.123457	0.00664452	0.00608828	0.00608828	0.00608828	0.00608828	0.00608828	0	0	0	0.00609756	0.00609756	0.00609756	0.00609756	0.00609756	0.00609756	0.00609756	0.00609756	0.00609756	0.00608828	0	0	0	0	0
	43	MN662909 Aleurocanthus spiniferus ASPI B3 Buthrotum Albania	0.200913	0.214612	0.191275	0.123476	0.127854	0.122511	0.00609756	0.00152207	0	0.00456621	0.00304414	0.00456621	0.211568	0.121766	0.123457	0.125	0.123457	0.00664452	0.00608828	0.00608828	0.00608828	0.00608828	0.00608828	0	0	0	0.00609756	0.00609756	0.00609756	0.00609756	0.00609756	0.00609756	0.00609756	0.00609756	0.00609756	0.00608828	0	0	0	0	0	0
	44	MN662910 Aleurocanthus spiniferus ASPI B4 Buthrotum Albania	0.200913	0.214612	0.191275	0.123476	0.127854	0.122511	0.00609756	0.00152207	0	0.00456621	0.00304414	0.00456621	0.211568	0.121766	0.123457	0.125	0.123457	0.00664452	0.00608828	0.00608828	0.00608828	0.00608828	0.00608828	0	0	0	0.00609756	0.00609756	0.00609756	0.00609756	0.00609756	0.00609756	0.00609756	0.00609756	0.00609756	0.00608828	0	0	0	0	0	0	0
	45	MN662911 Aleurocanthus spiniferus ASPI B5 Buthrotum Albania	0.20122	0.214939	0.191275	0.123664	0.128049	0.122699	0.00610687	0.00152439	0	0.00457317	0.00304878	0.00457317	0.21189	0.121951	0.123457	0.125	0.123457	0.00665557	0.00609756	0.00609756	0.00609756	0.00609756	0.00609756	0	0	0	0.00609756	0.00609756	0.00609756	0.00609756	0.00609756	0.00609756	0.00609756	0.00609756	0.00609756	0.00609756	0	0	0	0	0	0	0	0
	46	MN662912 Aleurocanthus spiniferus ASPI BA1 Bari Italy	0.2	0.21374	0.188235	0.123664	0.128244	0.122699	0.00610687	0.00458015	0.00610687	0.00152672	0.00305344	0.00152672	0.210687	0.122137	0.123648	0.125193	0.123648	0	0	0	0	0	0	0.00610687	0.00610687	0.00610687	0	0	0	0	0	0	0	0	0	0	0.00610687	0.00610687	0.00610687	0.00610687	0.00610687	0.00610687	0.00610687	0.00610687	0.00610687
	47	MN662913 Aleurocanthus spiniferus ASPI BA2 Bari Italy	0.2	0.21374	0.188235	0.123664	0.128244	0.122699	0.00610687	0.00458015	0.00610687	0.00152672	0.00305344	0.00152672	0.210687	0.122137	0.123648	0.125193	0.123648	0	0	0	0	0	0	0.00610687	0.00610687	0.00610687	0	0	0	0	0	0	0	0	0	0	0.00610687	0.00610687	0.00610687	0.00610687	0.00610687	0.00610687	0.00610687	0.00610687	0.00610687	0
	48	MN662914 Aleurocanthus spiniferus ASPI BA3 Bari Italy	0.2	0.21374	0.188235	0.123664	0.128244	0.122699	0.00610687	0.00458015	0.00610687	0.00152672	0.00305344	0.00152672	0.210687	0.122137	0.123648	0.125193	0.123648	0	0	0	0	0	0	0.00610687	0.00610687	0.00610687	0	0	0	0	0	0	0	0	0	0	0.00610687	0.00610687	0.00610687	0.00610687	0.00610687	0.00610687	0.00610687	0.00610687	0.00610687	0	0
	49	MN662915 Aleurocanthus spiniferus ASPI BA5 Bari Italy	0.2	0.21374	0.188235	0.123664	0.128244	0.122699	0.00610687	0.00458015	0.00610687	0.00152672	0.00305344	0.00152672	0.210687	0.122137	0.123648	0.125193	0.123648	0	0	0	0	0	0	0.00610687	0.00610687	0.00610687	0	0	0	0	0	0	0	0	0	0	0.00610687	0.00610687	0.00610687	0.00610687	0.00610687	0.00610687	0.00610687	0.00610687	0.00610687	0	0
	50	MN662916 Aleurocanthus spiniferus ASPI BC1 Bari Italy	0.2	0.21374	0.188235	0.123664	0.128244	0.122699	0.00610687	0.00458015	0.00610687	0.00152672	0.00305344	0.00152672	0.210687	0.122137	0.123648	0.125193	0.123648	0	0	0	0	0	0	0.00610687	0.00610687	0.00610687	0	0	0	0	0	0	0	0	0	0	0.00610687	0.00610687	0.00610687	0.00610687	0.00610687	0.00610687	0.00610687	0.00610687	0.00610687	0	0
	51	MN662917 Aleurocanthus spiniferus ASPI M1 Mattinata FG Italy	0.199367	0.212025	0.187919	0.126783	0.131329	0.125796	0.00633914	0.00474684	0.00632911	0.00158228	0.00316456	0.00158228	0.208861	0.125	0.125	0.126582	0.125	0	0	0	0	0	0	0.00632911	0.00632911	0.00632911	0	0	0	0	0	0	0	0	0	0	0.00632911	0.00632911	0.00632911	0.00632911	0.00632911	0.00632911	0.00632911	0.00632911	0.00632911	0	0
	52	MN662918 Aleurocanthus spiniferus ASPI M2 Mattinata FG Italy	0.199367	0.212025	0.187919	0.126783	0.131329	0.125796	0.00633914	0.00474684	0.00632911	0.00158228	0.00316456	0.00158228	0.208861	0.125	0.125	0.126582	0.125	0	0	0	0	0	0	0.00632911	0.00632911	0.00632911	0	0	0	0	0	0	0	0	0	0	0.00632911	0.00632911	0.00632911	0.00632911	0.00632911	0.00632911	0.00632911	0.00632911	0.00632911	0	0
	53	MN662919 Aleurocanthus spiniferus ASPI M3 Mattinata FG Italy	0.199367	0.212025	0.187919	0.126783	0.131329	0.125796	0.00633914	0.00474684	0.00632911	0.00158228	0.00316456	0.00158228	0.208861	0.125	0.125	0.126582	0.125	0	0	0	0	0	0	0.00632911	0.00632911	0.00632911	0	0	0	0	0	0	0	0	0	0	0.00632911	0.00632911	0.00632911	0.00632911	0.00632911	0.00632911	0.00632911	0.00632911	0.00632911	0	0
	54	MN662920 Aleurocanthus spiniferus ASPI P1 Portici NA Italy	0.200315	0.214511	0.191275	0.127962	0.132492	0.126984	0.00631912	0.00157729	0	0.00473186	0.00315457	0.00473186	0.211356	0.126183	0.126183	0.12776	0.126183	0.00690846	0.00630915	0.00630915	0.00630915	0.00630915	0.00630915	0	0	0	0.00630915	0.00630915	0.00630915	0.00630915	0.00630915	0.00630915	0.00630915	0.00630915	0.00630915	0.00630915	0	0	0	0	0	0	0	0	0	0.00631912	0.00631912
	55	MN662921 Aleurocanthus spiniferus ASPI P2 Portici NA Italy	0.200315	0.214511	0.191275	0.127962	0.132492	0.126984	0.00631912	0.00157729	0	0.00473186	0.00315457	0.00473186	0.211356	0.126183	0.126183	0.12776	0.126183	0.00690846	0.00630915	0.00630915	0.00630915	0.00630915	0.00630915	0	0	0	0.00630915	0.00630915	0.00630915	0.00630915	0.00630915	0.00630915	0.00630915	0.00630915	0.00630915	0.00630915	0	0	0	0	0	0	0	0	0	0.00631912	0.00631912
	56	MN662922 Aleurocanthus spiniferus ASPI Salerno Italy S1	0.200315	0.214511	0.191275	0.127962	0.132492	0.126984	0.00631912	0.00157729	0	0.00473186	0.00315457	0.00473186	0.211356	0.126183	0.126183	0.12776	0.126183	0.00690846	0.00630915	0.00630915	0.00630915	0.00630915	0.00630915	0	0	0	0.00630915	0.00630915	0.00630915	0.00630915	0.00630915	0.00630915	0.00630915	0.00630915	0.00630915	0.00630915	0	0	0	0	0	0	0	0	0	0.00631912	0.00631912
	57	MN662923 Aleurocanthus spiniferus ASPI B1 Buthrotum Albania	0.202572	0.215434	0.191275	0.125604	0.130225	0.124595	0.00483092	0.00160772	0	0.00321543	0.00160772	0.00321543	0.212219	0.123794	0.123794	0.123794	0.123794	0.00529101	0.00482315	0.00482315	0.00482315	0.00482315	0.00482315	0	0	0	0.00482315	0.00482315	0.00482315	0.00482315	0.00482315	0.00482315	0.00482315	0.00482315	0.00482315	0.00482315	0	0	0	0	0	0	0	0	0	0.00483092	0.00483092
	58	MN662924 Aleurocanthus spiniferus ASPI Buthrotum Albania B2	0.202572	0.215434	0.191275	0.125604	0.130225	0.124595	0.00483092	0.00160772	0	0.00321543	0.00160772	0.00321543	0.212219	0.123794	0.123794	0.123794	0.123794	0.00529101	0.00482315	0.00482315	0.00482315	0.00482315	0.00482315	0	0	0	0.00482315	0.00482315	0.00482315	0.00482315	0.00482315	0.00482315	0.00482315	0.00482315	0.00482315	0.00482315	0	0	0	0	0	0	0	0	0	0.00483092	0.00483092
	59	MN662925 Aleurocanthus spiniferus ASPI PE5 Pescara Italy	0.199688	0.213729	0.191275	0.126562	0.131045	0.125589	0.00625	0.00156006	0	0.00468019	0.00312012	0.00468019	0.210608	0.124805	0.124805	0.126365	0.124805	0.00682594	0.00624025	0.00624025	0.00624025	0.00624025	0.00624025	0	0	0	0.00624025	0.00624025	0.00624025	0.00624025	0.00624025	0.00624025	0.00624025	0.00624025	0.00624025	0.00624025	0	0	0	0	0	0	0	0	0	0.00625	0.00625
	60	MH700443 Aleurocanthus spiniferus haplotype H1 Corfu Greece	0.195276	0.209449	0.186964	0.127559	0.132283	0.125984	0.00629921	0.00472441	0.00629921	0.0015748	0.00314961	0.0015748	0.206299	0.125984	0.125984	0.127559	0.125984	0	0	0	0	0	0	0.00629921	0.00629921	0.00629921	0	0	0	0	0	0	0	0	0	0	0.00629921	0.00629921	0.00629921	0.00629921	0.00629921	0.00629921	0.00629921	0.00629921	0.00629921	0	0
	61	MH700444 Aleurocanthus spiniferus haplotype H2 Corfu Greece Italy Montenegro	0.19685	0.211024	0.190395	0.127559	0.132283	0.125984	0.00629921	0.0015748	0	0.00472441	0.00314961	0.00472441	0.207874	0.125984	0.125984	0.127559	0.125984	0.00674536	0.00629921	0.00629921	0.00629921	0.00629921	0.00629921	0	0	0	0.00629921	0.00629921	0.00629921	0.00629921	0.00629921	0.00629921	0.00629921	0.00629921	0.00629921	0.00629921	0	0	0	0	0	0	0	0	0	0.00629921	0.00629921
	62	MH700445 Aleurocanthus spiniferus haplotype H3 Corfu Greece Italy	0.211024	0.225197	0.202401	0.144882	0.149606	0.143307	0.023622	0.0220472	0.023622	0.0188976	0.0204724	0.0188976	0.222047	0.143307	0.143307	0.144882	0.143307	0.0202361	0.0188976	0.0188976	0.0188976	0.0188976	0.0188976	0.023622	0.023622	0.023622	0.0188976	0.0188976	0.0188976	0.0188976	0.0188976	0.0188976	0.0188976	0.0188976	0.0188976	0.0188976	0.023622	0.023622	0.023622	0.023622	0.023622	0.023622	0.023622	0.023622	0.023622	0.0188976	0.0188976
	63	MH700446 Aleurocanthus spiniferus haplotype H4 Corfu Greece	0.214173	0.228346	0.204117	0.146457	0.151181	0.144882	0.0267717	0.0251969	0.0267717	0.0220472	0.023622	0.0220472	0.225197	0.144882	0.144882	0.146457	0.144882	0.0236088	0.0220472	0.0220472	0.0220472	0.0220472	0.0220472	0.0267717	0.0267717	0.0267717	0.0220472	0.0220472	0.0220472	0.0220472	0.0220472	0.0220472	0.0220472	0.0220472	0.0220472	0.0220472	0.0267717	0.0267717	0.0267717	0.0267717	0.0267717	0.0267717	0.0267717	0.0267717	0.0267717	0.0220472	0.0220472
	64	OR495607 Aleurocanthus spiniferus 5AS Croatia	0.199695	0.213415	0.188235	0.123476	0.128049	0.122511	0.00609756	0.00457317	0.00609756	0.00152439	0.00304878	0.00152439	0.210366	0.121951	0.123648	0.125193	0.123648	0	0	0	0	0	0	0.00609756	0.00609756	0.00609756	0	0	0	0	0	0	0	0	0	0	0.00609756	0.00609756	0.00609756	0.00609756	0.00609756	0.00609756	0.00609756	0.00609756	0.00610687	0	0
	65	OR493470 Aleurocanthus spiniferus 4AS Croatia	0.20122	0.214939	0.191597	0.123476	0.128049	0.122511	0.00609756	0.00152439	0	0.00457317	0.00304878	0.00457317	0.21189	0.121951	0.123648	0.125193	0.123648	0.00664452	0.00609756	0.00609756	0.00609756	0.00609756	0.00609756	0	0	0	0.00610687	0.00610687	0.00610687	0.00610687	0.00610687	0.00610687	0.00610687	0.00610687	0.00610687	0.00609756	0	0	0	0	0	0	0	0	0	0.00610687	0.00610687
	66	OR493434 Aleurocanthus spiniferus 3AS Croatia	0.199695	0.213415	0.188235	0.123476	0.128049	0.122511	0.00609756	0.00457317	0.00609756	0.00152439	0.00304878	0.00152439	0.210366	0.121951	0.123648	0.125193	0.123648	0	0	0	0	0	0	0.00609756	0.00609756	0.00609756	0	0	0	0	0	0	0	0	0	0	0.00609756	0.00609756	0.00609756	0.00609756	0.00609756	0.00609756	0.00609756	0.00609756	0.00610687	0	0
	67	OR499882 Aleurocanthus spiniferus 10AS Croatia	0.20122	0.214939	0.191597	0.123476	0.128049	0.122511	0.00609756	0.00152439	0	0.00457317	0.00304878	0.00457317	0.21189	0.121951	0.123648	0.125193	0.123648	0.00664452	0.00609756	0.00609756	0.00609756	0.00609756	0.00609756	0	0	0	0.00610687	0.00610687	0.00610687	0.00610687	0.00610687	0.00610687	0.00610687	0.00610687	0.00610687	0.00609756	0	0	0	0	0	0	0	0	0	0.00610687	0.00610687
	68	As1 M226	0.194969	0.209119	0.186964	0.127358	0.132075	0.125786	0.00628931	0.00471698	0.00628931	0.00157233	0.00314465	0.00157233	0.205975	0.125786	0.125984	0.127559	0.125984	0	0	0	0	0	0	0.00628931	0.00628931	0.00628931	0	0	0	0	0	0	0	0	0	0	0.00628931	0.00628931	0.00628931	0.00628931	0.00628931	0.00628931	0.00628931	0.00628931	0.00628931	0	0
	69	As3 M226	0.194969	0.209119	0.186964	0.127358	0.132075	0.125786	0.00628931	0.00471698	0.00628931	0.00157233	0.00314465	0.00157233	0.205975	0.125786	0.125984	0.127559	0.125984	0	0	0	0	0	0	0.00628931	0.00628931	0.00628931	0	0	0	0	0	0	0	0	0	0	0.00628931	0.00628931	0.00628931	0.00628931	0.00628931	0.00628931	0.00628931	0.00628931	0.00628931	0	0
	70	As GBP V1	0.196541	0.210692	0.190395	0.127358	0.132075	0.125786	0.00628931	0.00157233	0	0.00471698	0.00314465	0.00471698	0.207547	0.125786	0.125984	0.127559	0.125984	0.00673401	0.00628931	0.00628931	0.00628931	0.00628931	0.00628931	0	0	0	0.00628931	0.00628931	0.00628931	0.00628931	0.00628931	0.00628931	0.00628931	0.00628931	0.00628931	0.00628931	0	0	0	0	0	0	0	0	0	0.00628931	0.00628931
	71	As GBP V2	0.196541	0.210692	0.190395	0.127358	0.132075	0.125786	0.00628931	0.00157233	0	0.00471698	0.00314465	0.00471698	0.207547	0.125786	0.125984	0.127559	0.125984	0.00673401	0.00628931	0.00628931	0.00628931	0.00628931	0.00628931	0	0	0	0.00628931	0.00628931	0.00628931	0.00628931	0.00628931	0.00628931	0.00628931	0.00628931	0.00628931	0.00628931	0	0	0	0	0	0	0	0	0	0.00628931	0.00628931
	72	As GBP V3	0.194969	0.209119	0.186964	0.127358	0.132075	0.125786	0.00628931	0.00471698	0.00628931	0.00157233	0.00314465	0.00157233	0.205975	0.125786	0.125984	0.127559	0.125984	0	0	0	0	0	0	0.00628931	0.00628931	0.00628931	0	0	0	0	0	0	0	0	0	0	0.00628931	0.00628931	0.00628931	0.00628931	0.00628931	0.00628931	0.00628931	0.00628931	0.00628931	0	0
	73	As GBP M1	0.193347	0.199584	0.179907	0.116424	0.12474	0.116424	0.00623701	0.002079	0	0.00623701	0.004158	0.00623701	0.195426	0.116424	0.116667	0.11875	0.116667	0.00831601	0.00831601	0.00831601	0.00831601	0.00831601	0.00831601	0	0	0	0.00831601	0.00831601	0.00831601	0.00831601	0.00831601	0.00831601	0.00831601	0.00831601	0.00831601	0.00831601	0	0	0	0	0	0	0	0	0	0.00831601	0.00831601
	74	As GBP M2	0.196721	0.209836	0.186964	0.129508	0.134426	0.127869	0.00655738	0.00327869	0.00491803	0.00163934	0.00327869	0.00163934	0.206557	0.127869	0.127869	0.127869	0.127869	0	0	0	0	0	0	0.00491803	0.00491803	0.00491803	0	0	0	0	0	0	0	0	0	0	0.00491803	0.00491803	0.00491803	0.00491803	0.00491803	0.00491803	0.00491803	0.00491803	0.00491803	0	0
	75	As GBP M3	0.194969	0.209119	0.186964	0.125786	0.130503	0.124214	0.00471698	0.00314465	0.00471698	0	0.00157233	0	0.205975	0.124214	0.124409	0.125984	0.124409	0.0016835	0.00157233	0.00157233	0.00157233	0.00157233	0.00157233	0.00471698	0.00471698	0.00471698	0.00157233	0.00157233	0.00157233	0.00157233	0.00157233	0.00157233	0.00157233	0.00157233	0.00157233	0.00157233	0.00471698	0.00471698	0.00471698	0.00471698	0.00471698	0.00471698	0.00471698	0.00471698	0.00471698	0.00157233	0.00157233
	76	As GBP M4	0.190244	0.206504	0.17762	0.121951	0.126829	0.120325	0.00650407	0.00487805	0.00650407	0.00162602	0.00325203	0.00162602	0.203252	0.120325	0.120325	0.121951	0.120325	0	0	0	0	0	0	0.00650407	0.00650407	0.00650407	0	0	0	0	0	0	0	0	0	0	0.00650407	0.00650407	0.00650407	0.00650407	0.00650407	0.00650407	0.00650407	0.00650407	0.00650407	0	0
[truncated: 29 more columns]
