# Supplementary material for: A European Début: The Asian Parasitoid Encarsia nipponica Targets the Invasive Aleurocanthus spiniferus in Northern Italy
Source: Insects. 2025 Nov 19;16(11):1181. doi: 10.3390/insects16111181 (PMC12653755; doi:10.3390/insects16111181)
Supplement: Supplementary file 1 [file insects-16-01181-s001.zip › Table S4.xlsx]

## Sheet: Manuscript information
A European début: the Asian parasitoid Encarsia nipponica targets the invasive Aleurocanthus spiniferus in Northern Italy
Submitted to: Biological Invasions
Elena Costi (a†), Daniele Giannetti (a,b†), Michele Cesari (c,d†), Carmelo Rapisarda (e), Andrew Polaszek (f), Robert L. Kresslein (g), Lara Maistrello (a,d).
†These authors contributed equally
a Department of Life Sciences, University of Modena and Reggio Emilia, Via G. Amendola 2, 42122 Reggio Emilia, Italy
b Present address: Department of Chemistry, Life Sciences and Environmental Sustainability, University of Parma,
Parco Area delle Scienze 11/A, 43124 Parma, Italy
c Department of Life Sciences, University of Modena and Reggio Emilia, Via G. Campi 213/d, 41125 Modena, Italy
d NBFC, National Biodiversity Future Center, Piazza Marina, 61, 90133 Palermo (Italy)
e Department of Agriculture, Food and Environment, Applied Entomology Division, University of Catania, Via Santa Sofia, 100, 95123 Catania, Italy
f Natural History Museum, London SW7 5BD, United Kingdom
g United States Department of Agriculture, Agricultural Research Service, Systematic Entomology Lab, National Museum of Natural History, Smithsonian Institution, 20560 Washington D.C., USA
Corresponding author:
Lara Maistrello: lara.maistrello@unimore.it

## Sheet: Suppl 4
		Supplementary Material Table S4. Genetic distance values (p-distance) for the 16S gene among Aleurocanthus species. The analysis was carried out on a dataset of 488 bp. Newly analyzed specimens are in bold.
			1	2	3	4	5	6
	1	JX281761 c2473-1235 Aleurocanthus woglumi mtDNA
	2	KU761949 c10612-9423 Aleurocanthus camelliae mtDNA	0.202929
	3	KJ437166 c10700-9423 Aleurocanthus spiniferus mtDNA	0.210856	0.031185
	4	OQ180915 Aleurocanthus spiniferus ASCiS Shizuoka Japan	0.219839	0.149333	0.141333
	5	As GBP V3	0.221757	0.156904	0.148225	0.0666667
	6	As GBP M4	0.221757	0.156904	0.148225	0.0666667	0
