# Supplementary material for: A European Début: The Asian Parasitoid Encarsia nipponica Targets the Invasive Aleurocanthus spiniferus in Northern Italy
Source: Insects. 2025 Nov 19;16(11):1181. doi: 10.3390/insects16111181 (PMC12653755; doi:10.3390/insects16111181)
Supplement: Supplementary file 1 [file insects-16-01181-s001.zip › Table S5.xlsx]

## Sheet: Manuscript information
A European début: the Asian parasitoid Encarsia nipponica targets the invasive Aleurocanthus spiniferus in Northern Italy
Submitted to: Biological Invasions
Elena Costi (a†), Daniele Giannetti (a,b†), Michele Cesari (c,d†), Carmelo Rapisarda (e), Andrew Polaszek (f), Robert L. Kresslein (g), Lara Maistrello (a,d).
†These authors contributed equally
a Department of Life Sciences, University of Modena and Reggio Emilia, Via G. Amendola 2, 42122 Reggio Emilia, Italy
b Present address: Department of Chemistry, Life Sciences and Environmental Sustainability, University of Parma,
Parco Area delle Scienze 11/A, 43124 Parma, Italy
c Department of Life Sciences, University of Modena and Reggio Emilia, Via G. Campi 213/d, 41125 Modena, Italy
d NBFC, National Biodiversity Future Center, Piazza Marina, 61, 90133 Palermo (Italy)
e Department of Agriculture, Food and Environment, Applied Entomology Division, University of Catania, Via Santa Sofia, 100, 95123 Catania, Italy
f Natural History Museum, London SW7 5BD, United Kingdom
g United States Department of Agriculture, Agricultural Research Service, Systematic Entomology Lab, National Museum of Natural History, Smithsonian Institution, 20560 Washington D.C., USA
Corresponding author:
Lara Maistrello: lara.maistrello@unimore.it

## Sheet: Suppl 5
		Supplementary Material Table S5. Genetic distance values (p-distance) for the COI gene among Encarsiaspecies. The analysis was carried out on a dataset of 672 bp. Newly analyzed specimens are in bold.
			1	2	3	4	5	6	7	8	9	10	11	12	13	14	15	16	17	18	19	20	21	22	23	24	25	26	27	28	29	30	31	32	33	34	35	36	37	38	39	40	41	42	43	44	45	46	47
	1	PP480258 Aphelinus abdominalis AL5 UK
	2	KY607910 Encarsia guadeloupae clone EN1 India	0.141946
	3	MT026001 Encarsia guadeloupae ENT23 BAN	0.140187	0.00813008
	4	MT894183 Encarsia lounsburyi PR19 238 Ethiopia	0.130137	0.0936073	0.0827586
	5	MT894184 Encarsia lounsburyi PR19 242 Ethiopia	0.130137	0.0936073	0.0827586	0
	6	MT894185 Encarsia lounsburyi PR19 244 Ethiopia	0.130137	0.0936073	0.0827586	0	0
	7	MH456759 Encarsia lounsburyi 23992 Chile	0.120185	0.10356	0.101246	0.0273973	0.0273973	0.0273973
	8	MH456760 Encarsia lounsburyi 23993 Chile	0.120185	0.10356	0.101246	0.0273973	0.0273973	0.0273973	0
	9	MH456761 Encarsia lounsburyi 24953 Chile	0.120185	0.10356	0.101246	0.0273973	0.0273973	0.0273973	0	0
	10	MH456762 Encarsia lounsburyi 25013 Chile	0.120185	0.10356	0.101246	0.0273973	0.0273973	0.0273973	0	0	0
	11	MH456763 Encarsia lounsburyi 25014 Chile	0.120185	0.10356	0.101246	0.0273973	0.0273973	0.0273973	0	0	0	0
	12	MN057949 Encarsia perniciosi CoNSW1 Australia	0.121839	0.0988506	0.087963	0.0712644	0.0712644	0.0712644	0.0827586	0.0827586	0.0827586	0.0827586	0.0827586
	13	MN057950 Encarsia perniciosi CaNSW1 Australia	0.121839	0.0988506	0.087963	0.0712644	0.0712644	0.0712644	0.0827586	0.0827586	0.0827586	0.0827586	0.0827586	0
	14	KX065213 Encarsia perniciosi 16599 France	0.130508	0.101695	0.0932203	0.0728155	0.0728155	0.0728155	0.0915254	0.0915254	0.0915254	0.0915254	0.0915254	0	0
	15	MH460407 Encarsia perniciosi S0094B USA	0.163188	0.165085	0.155598	0.147059	0.147059	0.147059	0.13852	0.13852	0.13852	0.13852	0.13852	0.156334	0.156334	0.152381
	16	KX065211 Encarsia cf. perniciosi FP 2017 16613 France	0.121528	0.0868056	0.078125	0.0573566	0.0573566	0.0573566	0.0833333	0.0833333	0.0833333	0.0833333	0.0833333	0.040201	0.040201	0.043554	0.131021
	17	MT894186 Encarsia citrina PR19 240 Ethiopia	0.136986	0.0981735	0.0873563	0.0799087	0.0799087	0.0799087	0.0981735	0.0981735	0.0981735	0.0981735	0.0981735	0.091954	0.091954	0.0970874	0.15508	0.0798005
	18	MT894187 Encarsia citrina PR19 246 Ethiopia	0.136986	0.0981735	0.0873563	0.0799087	0.0799087	0.0799087	0.0981735	0.0981735	0.0981735	0.0981735	0.0981735	0.091954	0.091954	0.0970874	0.15508	0.0798005	0
	19	MN057951 Encarsia citrina RNSW1 Australia	0.133333	0.103448	0.0925926	0.0735632	0.0735632	0.0735632	0.0804598	0.0804598	0.0804598	0.0804598	0.0804598	0.0827586	0.0827586	0.0880196	0.167116	0.0653266	0.0988506	0.0988506
	20	MN057952 Encarsia citrina LNSW1 Australia	0.133333	0.103448	0.0925926	0.0735632	0.0735632	0.0735632	0.0804598	0.0804598	0.0804598	0.0804598	0.0804598	0.0827586	0.0827586	0.0880196	0.167116	0.0653266	0.0988506	0.0988506	0
	21	MN065499 Encarsia citrina CaNSW1 Australia	0.133333	0.103448	0.0925926	0.0735632	0.0735632	0.0735632	0.0804598	0.0804598	0.0804598	0.0804598	0.0804598	0.0827586	0.0827586	0.0880196	0.167116	0.0653266	0.0988506	0.0988506	0	0
	22	MH456482 Encarsia citrina 23775 Chile	0.14792	0.147249	0.146417	0.121005	0.121005	0.121005	0.141104	0.141104	0.141104	0.141104	0.141104	0.14023	0.14023	0.137288	0.159393	0.130208	0.139269	0.139269	0.124138	0.124138	0.124138
	23	MH928406 Encarsia citrina INDOBIOSYS CCDB25940 B05 Indonesia	0.114022	0.106796	0.104361	0.0228311	0.0228311	0.0228311	0.0184049	0.0184049	0.0184049	0.0184049	0.0184049	0.0850575	0.0850575	0.0983051	0.140417	0.0868056	0.0913242	0.0913242	0.0804598	0.0804598	0.0804598	0.141104
	24	MH928635 Encarsia citrina INDOBIOSYS CCDB25940 D12 Indonesia	0.136656	0.116751	0.110032	0.0851582	0.0851582	0.0851582	0.0912	0.0912	0.0912	0.0912	0.0912	0.110294	0.110294	0.108659	0.157495	0.0902778	0.0924574	0.0924574	0.0784314	0.0784314	0.0784314	0.1392	0.0848
	25	MH928822 Encarsia citrina INDOBIOSYS CCDB25940 E02 Indonesia	0.123028	0.0912106	0.0873016	0.0567376	0.0567376	0.0567376	0.0565149	0.0565149	0.0565149	0.0565149	0.0565149	0.0738095	0.0738095	0.079661	0.148008	0.0677083	0.0803783	0.0803783	0.0666667	0.0666667	0.0666667	0.131868	0.0675039	0.0816
	26	MF444685 Encarsia citrina DAG1	0.163636	0.119481	0.116883	0.109091	0.109091	0.109091	0.127273	0.127273	0.127273	0.127273	0.127273	0.122078	0.122078	0.123324	0.191045	0.104683	0.0285714	0.0285714	0.119481	0.119481	0.119481	0.161039	0.114286	0.11828	0.102094
	27	KF778395 Encarsia citrina 1234A USA	0.144928	0.110577	0.106965	0.0962963	0.0962963	0.0962963	0.108642	0.108642	0.108642	0.108642	0.108642	0.0962963	0.0962963	0.102902	0.173021	0.0813008	0.091358	0.091358	0.0938272	0.0938272	0.0938272	0.148148	0.103704	0.103175	0.1	0.119481
	28	KF778398 Encarsia citrina 1280A USA	0.144928	0.110577	0.106965	0.0962963	0.0962963	0.0962963	0.108642	0.108642	0.108642	0.108642	0.108642	0.0962963	0.0962963	0.102902	0.173021	0.0813008	0.091358	0.091358	0.0938272	0.0938272	0.0938272	0.148148	0.103704	0.103175	0.1	0.119481	0
	29	KF778399 Encarsia citrina 1291A USA	0.144928	0.110577	0.106965	0.0962963	0.0962963	0.0962963	0.108642	0.108642	0.108642	0.108642	0.108642	0.0962963	0.0962963	0.102902	0.173021	0.0813008	0.091358	0.091358	0.0938272	0.0938272	0.0938272	0.148148	0.103704	0.103175	0.1	0.119481	0	0
	30	KF778403 Encarsia citrina 1334A USA	0.145631	0.108696	0.1075	0.0967742	0.0967742	0.0967742	0.109181	0.109181	0.109181	0.109181	0.109181	0.0967742	0.0967742	0.103448	0.174041	0.0817439	0.0918114	0.0918114	0.0942928	0.0942928	0.0942928	0.148883	0.104218	0.103723	0.100515	0.117493	0	0	0
	31	KF778404 Encarsia citrina 1334B USA	0.144928	0.110577	0.106965	0.0962963	0.0962963	0.0962963	0.108642	0.108642	0.108642	0.108642	0.108642	0.0962963	0.0962963	0.102902	0.173021	0.0813008	0.091358	0.091358	0.0938272	0.0938272	0.0938272	0.148148	0.103704	0.103175	0.1	0.119481	0	0	0	0
	32	KF778405 Encarsia citrina 1334C USA	0.145278	0.110843	0.107232	0.0965347	0.0965347	0.0965347	0.108911	0.108911	0.108911	0.108911	0.108911	0.0965347	0.0965347	0.103175	0.173529	0.0815217	0.0915842	0.0915842	0.0940594	0.0940594	0.0940594	0.148515	0.10396	0.103448	0.100257	0.119792	0	0	0	0	0
	33	KF778406 Encarsia citrina 1341A USA	0.145278	0.110843	0.107232	0.0965347	0.0965347	0.0965347	0.108911	0.108911	0.108911	0.108911	0.108911	0.0965347	0.0965347	0.103175	0.173529	0.0815217	0.0915842	0.0915842	0.0940594	0.0940594	0.0940594	0.148515	0.10396	0.103448	0.100257	0.119792	0	0	0	0	0	0
	34	KF778407 Encarsia citrina 1344A USA	0.147343	0.112981	0.109453	0.0987654	0.0987654	0.0987654	0.111111	0.111111	0.111111	0.111111	0.111111	0.0987654	0.0987654	0.105541	0.170088	0.0840108	0.0888889	0.0888889	0.0962963	0.0962963	0.0962963	0.145679	0.106173	0.10582	0.102564	0.116883	0.00236407	0.00236407	0.00236407	0.0023753	0.00236407	0.00236967	0.00236967
	35	KF778408 Encarsia citrina 1352A USA	0.144928	0.110577	0.106965	0.0962963	0.0962963	0.0962963	0.108642	0.108642	0.108642	0.108642	0.108642	0.0962963	0.0962963	0.102902	0.173021	0.0813008	0.091358	0.091358	0.0938272	0.0938272	0.0938272	0.148148	0.103704	0.103175	0.1	0.119481	0	0	0	0	0	0	0	0.00236407
	36	KF778418 Encarsia citrina 1366A Japan	0.144928	0.110577	0.106965	0.0962963	0.0962963	0.0962963	0.108642	0.108642	0.108642	0.108642	0.108642	0.0962963	0.0962963	0.102902	0.173021	0.0813008	0.091358	0.091358	0.0938272	0.0938272	0.0938272	0.148148	0.103704	0.103175	0.1	0.119481	0	0	0	0	0	0	0	0.00236407	0
	37	KF778419 Encarsia citrina 1367A Japan	0.144928	0.110577	0.106965	0.0962963	0.0962963	0.0962963	0.108642	0.108642	0.108642	0.108642	0.108642	0.0962963	0.0962963	0.102902	0.173021	0.0813008	0.091358	0.091358	0.0938272	0.0938272	0.0938272	0.148148	0.103704	0.103175	0.1	0.119481	0	0	0	0	0	0	0	0.00236407	0	0
	38	KF778435 Encarsia citrina 1397A Japan	0.144928	0.110577	0.106965	0.0962963	0.0962963	0.0962963	0.108642	0.108642	0.108642	0.108642	0.108642	0.0962963	0.0962963	0.102902	0.173021	0.0813008	0.091358	0.091358	0.0938272	0.0938272	0.0938272	0.148148	0.103704	0.103175	0.1	0.119481	0	0	0	0	0	0	0	0.00236407	0	0	0
	39	KF778441 Encarsia citrina 1416A Japan	0.144928	0.110577	0.106965	0.0962963	0.0962963	0.0962963	0.108642	0.108642	0.108642	0.108642	0.108642	0.0962963	0.0962963	0.102902	0.173021	0.0813008	0.091358	0.091358	0.0938272	0.0938272	0.0938272	0.148148	0.103704	0.103175	0.1	0.119481	0	0	0	0	0	0	0	0.00236407	0	0	0	0
	40	KF778446 Encarsia citrina 1425A Japan	0.144928	0.110577	0.106965	0.0962963	0.0962963	0.0962963	0.108642	0.108642	0.108642	0.108642	0.108642	0.0962963	0.0962963	0.102902	0.173021	0.0813008	0.091358	0.091358	0.0938272	0.0938272	0.0938272	0.148148	0.103704	0.103175	0.1	0.119481	0	0	0	0	0	0	0	0.00236407	0	0	0	0	0
	41	KF778452 Encarsia citrina 1437A Japan	0.144928	0.110577	0.106965	0.0962963	0.0962963	0.0962963	0.108642	0.108642	0.108642	0.108642	0.108642	0.0962963	0.0962963	0.102902	0.173021	0.0813008	0.091358	0.091358	0.0938272	0.0938272	0.0938272	0.148148	0.103704	0.103175	0.1	0.119481	0	0	0	0	0	0	0	0.00236407	0	0	0	0	0	0
	42	KF778462 Encarsia citrina 1457A Japan	0.144928	0.110577	0.106965	0.0962963	0.0962963	0.0962963	0.108642	0.108642	0.108642	0.108642	0.108642	0.0962963	0.0962963	0.102902	0.173021	0.0813008	0.091358	0.091358	0.0938272	0.0938272	0.0938272	0.148148	0.103704	0.103175	0.1	0.119481	0	0	0	0	0	0	0	0.00236407	0	0	0	0	0	0	0
	43	KF778463 Encarsia citrina 1459A Japan	0.144928	0.110577	0.106965	0.0962963	0.0962963	0.0962963	0.108642	0.108642	0.108642	0.108642	0.108642	0.0962963	0.0962963	0.102902	0.173021	0.0813008	0.091358	0.091358	0.0938272	0.0938272	0.0938272	0.148148	0.103704	0.103175	0.1	0.119481	0	0	0	0	0	0	0	0.00236407	0	0	0	0	0	0	0	0
	44	KF778465 Encarsia citrina 1462A Japan	0.144928	0.110577	0.106965	0.0962963	0.0962963	0.0962963	0.108642	0.108642	0.108642	0.108642	0.108642	0.0962963	0.0962963	0.102902	0.173021	0.0813008	0.091358	0.091358	0.0938272	0.0938272	0.0938272	0.148148	0.103704	0.103175	0.1	0.119481	0	0	0	0	0	0	0	0.00236407	0	0	0	0	0	0	0	0	0
	45	KF778478 Encarsia citrina 1528A Japan	0.144928	0.110577	0.106965	0.0962963	0.0962963	0.0962963	0.108642	0.108642	0.108642	0.108642	0.108642	0.0962963	0.0962963	0.102902	0.173021	0.0813008	0.091358	0.091358	0.0938272	0.0938272	0.0938272	0.148148	0.103704	0.103175	0.1	0.119481	0	0	0	0	0	0	0	0.00236407	0	0	0	0	0	0	0	0	0	0
	46	KF778479 Encarsia citrina 1543A Japan	0.144928	0.110577	0.106965	0.0962963	0.0962963	0.0962963	0.108642	0.108642	0.108642	0.108642	0.108642	0.0962963	0.0962963	0.102902	0.173021	0.0813008	0.091358	0.091358	0.0938272	0.0938272	0.0938272	0.148148	0.103704	0.103175	0.1	0.119481	0	0	0	0	0	0	0	0.00236407	0	0	0	0	0	0	0	0	0	0	0
	47	KF778480 Encarsia citrina 1544A Japan	0.144928	0.110577	0.106965	0.0962963	0.0962963	0.0962963	0.108642	0.108642	0.108642	0.108642	0.108642	0.0962963	0.0962963	0.102902	0.173021	0.0813008	0.091358	0.091358	0.0938272	0.0938272	0.0938272	0.148148	0.103704	0.103175	0.1	0.119481	0	0	0	0	0	0	0	0.00236407	0	0	0	0	0	0	0	0	0	0	0	0
	48	KF778482 Encarsia citrina 1627A Japan	0.144928	0.110577	0.106965	0.0962963	0.0962963	0.0962963	0.108642	0.108642	0.108642	0.108642	0.108642	0.0962963	0.0962963	0.102902	0.173021	0.0813008	0.091358	0.091358	0.0938272	0.0938272	0.0938272	0.148148	0.103704	0.103175	0.1	0.119481	0	0	0	0	0	0	0	0.00236407	0	0	0	0	0	0	0	0	0	0	0	0	0
	49	KF778483 Encarsia citrina 1651A Japan	0.144928	0.110577	0.106965	0.0962963	0.0962963	0.0962963	0.108642	0.108642	0.108642	0.108642	0.108642	0.0962963	0.0962963	0.102902	0.173021	0.0813008	0.091358	0.091358	0.0938272	0.0938272	0.0938272	0.148148	0.103704	0.103175	0.1	0.119481	0	0	0	0	0	0	0	0.00236407	0	0	0	0	0	0	0	0	0	0	0	0	0
	50	KF778485 Encarsia citrina 1679A Japan	0.144928	0.110577	0.106965	0.0962963	0.0962963	0.0962963	0.108642	0.108642	0.108642	0.108642	0.108642	0.0962963	0.0962963	0.102902	0.173021	0.0813008	0.091358	0.091358	0.0938272	0.0938272	0.0938272	0.148148	0.103704	0.103175	0.1	0.119481	0	0	0	0	0	0	0	0.00236407	0	0	0	0	0	0	0	0	0	0	0	0	0
	51	KF778486 Encarsia citrina 1720A Japan	0.144928	0.110577	0.106965	0.0962963	0.0962963	0.0962963	0.108642	0.108642	0.108642	0.108642	0.108642	0.0962963	0.0962963	0.102902	0.173021	0.0813008	0.091358	0.091358	0.0938272	0.0938272	0.0938272	0.148148	0.103704	0.103175	0.1	0.119481	0	0	0	0	0	0	0	0.00236407	0	0	0	0	0	0	0	0	0	0	0	0	0
	52	KF778488 Encarsia citrina 1829A Japan	0.144928	0.110577	0.106965	0.0962963	0.0962963	0.0962963	0.108642	0.108642	0.108642	0.108642	0.108642	0.0962963	0.0962963	0.102902	0.173021	0.0813008	0.091358	0.091358	0.0938272	0.0938272	0.0938272	0.148148	0.103704	0.103175	0.1	0.119481	0	0	0	0	0	0	0	0.00236407	0	0	0	0	0	0	0	0	0	0	0	0	0
	53	KF778490 Encarsia citrina 2029A USA	0.144928	0.110577	0.106965	0.0962963	0.0962963	0.0962963	0.108642	0.108642	0.108642	0.108642	0.108642	0.0962963	0.0962963	0.102902	0.173021	0.0813008	0.091358	0.091358	0.0938272	0.0938272	0.0938272	0.148148	0.103704	0.103175	0.1	0.119481	0	0	0	0	0	0	0	0.00236407	0	0	0	0	0	0	0	0	0	0	0	0	0
	54	KF778491 Encarsia citrina 2030A USA	0.144928	0.110577	0.106965	0.0962963	0.0962963	0.0962963	0.108642	0.108642	0.108642	0.108642	0.108642	0.0962963	0.0962963	0.102902	0.173021	0.0813008	0.091358	0.091358	0.0938272	0.0938272	0.0938272	0.148148	0.103704	0.103175	0.1	0.119481	0	0	0	0	0	0	0	0.00236407	0	0	0	0	0	0	0	0	0	0	0	0	0
	55	KF778493 Encarsia citrina 2039A USA	0.144928	0.110577	0.106965	0.0962963	0.0962963	0.0962963	0.108642	0.108642	0.108642	0.108642	0.108642	0.0962963	0.0962963	0.102902	0.173021	0.0813008	0.091358	0.091358	0.0938272	0.0938272	0.0938272	0.148148	0.103704	0.103175	0.1	0.119481	0	0	0	0	0	0	0	0.00236407	0	0	0	0	0	0	0	0	0	0	0	0	0
	56	KF778492 Encarsia citrina 2031A USA	0.1475	0.11194	0.110825	0.0997442	0.0997442	0.0997442	0.112532	0.112532	0.112532	0.112532	0.112532	0.0997442	0.0997442	0.106849	0.180428	0.084507	0.0946292	0.0946292	0.0971867	0.0971867	0.0971867	0.148338	0.107417	0.107143	0.103723	0.106101	0	0	0	0	0	0	0	0.00244499	0	0	0	0	0	0	0	0	0	0	0	0	0
	57	KF778494 Encarsia citrina 2040A USA	0.147668	0.115979	0.114973	0.100796	0.100796	0.100796	0.114058	0.114058	0.114058	0.114058	0.114058	0.103448	0.103448	0.111111	0.178914	0.0879765	0.0928382	0.0928382	0.0981432	0.0981432	0.0981432	0.145889	0.108753	0.105714	0.107735	0.104683	0	0	0	0	0	0	0	0	0	0	0	0	0	0	0	0	0	0	0	0	0
	58	KF778495 Encarsia citrina 2041A USA	0.147668	0.115979	0.114973	0.100796	0.100796	0.100796	0.114058	0.114058	0.114058	0.114058	0.114058	0.103448	0.103448	0.111111	0.178914	0.0879765	0.0928382	0.0928382	0.0981432	0.0981432	0.0981432	0.145889	0.108753	0.105714	0.107735	0.104683	0	0	0	0	0	0	0	0	0	0	0	0	0	0	0	0	0	0	0	0	0
	59	KF778496 Encarsia citrina 2042A USA	0.144928	0.110577	0.106965	0.0962963	0.0962963	0.0962963	0.108642	0.108642	0.108642	0.108642	0.108642	0.0962963	0.0962963	0.102902	0.173021	0.0813008	0.091358	0.091358	0.0938272	0.0938272	0.0938272	0.148148	0.103704	0.103175	0.1	0.119481	0	0	0	0	0	0	0	0.00236407	0	0	0	0	0	0	0	0	0	0	0	0	0
	60	KF778497 Encarsia citrina 2050A USA	0.144928	0.110577	0.106965	0.0962963	0.0962963	0.0962963	0.108642	0.108642	0.108642	0.108642	0.108642	0.0962963	0.0962963	0.102902	0.173021	0.0813008	0.091358	0.091358	0.0938272	0.0938272	0.0938272	0.148148	0.103704	0.103175	0.1	0.119481	0	0	0	0	0	0	0	0.00236407	0	0	0	0	0	0	0	0	0	0	0	0	0
	61	KF778498 Encarsia citrina 2052A USA	0.144928	0.110577	0.106965	0.0962963	0.0962963	0.0962963	0.108642	0.108642	0.108642	0.108642	0.108642	0.0962963	0.0962963	0.102902	0.173021	0.0813008	0.091358	0.091358	0.0938272	0.0938272	0.0938272	0.148148	0.103704	0.103175	0.1	0.119481	0	0	0	0	0	0	0	0.00236407	0	0	0	0	0	0	0	0	0	0	0	0	0
	62	KF778499 Encarsia citrina 2053A USA	0.144928	0.110577	0.106965	0.0962963	0.0962963	0.0962963	0.108642	0.108642	0.108642	0.108642	0.108642	0.0962963	0.0962963	0.102902	0.173021	0.0813008	0.091358	0.091358	0.0938272	0.0938272	0.0938272	0.148148	0.103704	0.103175	0.1	0.119481	0	0	0	0	0	0	0	0.00236407	0	0	0	0	0	0	0	0	0	0	0	0	0
	63	KF778500 Encarsia citrina 2063A USA	0.144928	0.110577	0.106965	0.0962963	0.0962963	0.0962963	0.108642	0.108642	0.108642	0.108642	0.108642	0.0962963	0.0962963	0.102902	0.173021	0.0813008	0.091358	0.091358	0.0938272	0.0938272	0.0938272	0.148148	0.103704	0.103175	0.1	0.119481	0	0	0	0	0	0	0	0.00236407	0	0	0	0	0	0	0	0	0	0	0	0	0
	64	KF778501 Encarsia citrina 2064A USA	0.144928	0.110577	0.106965	0.0962963	0.0962963	0.0962963	0.108642	0.108642	0.108642	0.108642	0.108642	0.0962963	0.0962963	0.102902	0.173021	0.0813008	0.091358	0.091358	0.0938272	0.0938272	0.0938272	0.148148	0.103704	0.103175	0.1	0.119481	0	0	0	0	0	0	0	0.00236407	0	0	0	0	0	0	0	0	0	0	0	0	0
	65	KF778502 Encarsia citrina 2065A USA	0.144928	0.110577	0.106965	0.0962963	0.0962963	0.0962963	0.108642	0.108642	0.108642	0.108642	0.108642	0.0962963	0.0962963	0.102902	0.173021	0.0813008	0.091358	0.091358	0.0938272	0.0938272	0.0938272	0.148148	0.103704	0.103175	0.1	0.119481	0	0	0	0	0	0	0	0.00236407	0	0	0	0	0	0	0	0	0	0	0	0	0
	66	KF778503 Encarsia citrina 2070A USA	0.144928	0.110577	0.106965	0.0962963	0.0962963	0.0962963	0.108642	0.108642	0.108642	0.108642	0.108642	0.0962963	0.0962963	0.102902	0.173021	0.0813008	0.091358	0.091358	0.0938272	0.0938272	0.0938272	0.148148	0.103704	0.103175	0.1	0.119481	0	0	0	0	0	0	0	0.00236407	0	0	0	0	0	0	0	0	0	0	0	0	0
	67	KF778504 Encarsia citrina 2074A USA	0.144928	0.110577	0.106965	0.0962963	0.0962963	0.0962963	0.108642	0.108642	0.108642	0.108642	0.108642	0.0962963	0.0962963	0.102902	0.173021	0.0813008	0.091358	0.091358	0.0938272	0.0938272	0.0938272	0.148148	0.103704	0.103175	0.1	0.119481	0	0	0	0	0	0	0	0.00236407	0	0	0	0	0	0	0	0	0	0	0	0	0
	68	KF778505 Encarsia citrina 2075A USA	0.144928	0.110577	0.106965	0.0962963	0.0962963	0.0962963	0.108642	0.108642	0.108642	0.108642	0.108642	0.0962963	0.0962963	0.102902	0.173021	0.0813008	0.091358	0.091358	0.0938272	0.0938272	0.0938272	0.148148	0.103704	0.103175	0.1	0.119481	0	0	0	0	0	0	0	0.00236407	0	0	0	0	0	0	0	0	0	0	0	0	0
	69	KF778506 Encarsia citrina 2079A USA	0.147343	0.112981	0.109453	0.0987654	0.0987654	0.0987654	0.111111	0.111111	0.111111	0.111111	0.111111	0.0987654	0.0987654	0.102902	0.173021	0.0813008	0.0938272	0.0938272	0.0962963	0.0962963	0.0962963	0.150617	0.106173	0.103175	0.102564	0.122078	0.00236407	0.00236407	0.00236407	0.0023753	0.00236407	0.00236967	0.00236967	0.00472813	0.00236407	0.00236407	0.00236407	0.00236407	0.00236407	0.00236407	0.00236407	0.00236407	0.00236407	0.00236407	0.00236407	0.00236407	0.00236407
	70	KF778507 Encarsia citrina 2080A USA	0.144928	0.110577	0.106965	0.0962963	0.0962963	0.0962963	0.108642	0.108642	0.108642	0.108642	0.108642	0.0962963	0.0962963	0.102902	0.173021	0.0813008	0.091358	0.091358	0.0938272	0.0938272	0.0938272	0.148148	0.103704	0.103175	0.1	0.119481	0	0	0	0	0	0	0	0.00236407	0	0	0	0	0	0	0	0	0	0	0	0	0
	71	KF778508 Encarsia citrina 2081A USA	0.144928	0.110577	0.106965	0.0962963	0.0962963	0.0962963	0.108642	0.108642	0.108642	0.108642	0.108642	0.0962963	0.0962963	0.102902	0.173021	0.0813008	0.091358	0.091358	0.0938272	0.0938272	0.0938272	0.148148	0.103704	0.103175	0.1	0.119481	0	0	0	0	0	0	0	0.00236407	0	0	0	0	0	0	0	0	0	0	0	0	0
	72	KF778509 Encarsia citrina 2054A USA	0.144928	0.110577	0.106965	0.0962963	0.0962963	0.0962963	0.108642	0.108642	0.108642	0.108642	0.108642	0.0962963	0.0962963	0.102902	0.173021	0.0813008	0.091358	0.091358	0.0938272	0.0938272	0.0938272	0.148148	0.103704	0.103175	0.1	0.119481	0	0	0	0	0	0	0	0.00236407	0	0	0	0	0	0	0	0	0	0	0	0	0
	73	KF778510 Encarsia citrina 2568A Japan	0.145278	0.110843	0.107232	0.0965347	0.0965347	0.0965347	0.108911	0.108911	0.108911	0.108911	0.108911	0.0965347	0.0965347	0.103175	0.173529	0.0815217	0.0915842	0.0915842	0.0940594	0.0940594	0.0940594	0.148515	0.10396	0.103448	0.100257	0.119792	0	0	0	0	0	0	0	0.00236967	0	0	0	0	0	0	0	0	0	0	0	0	0
	74	KF778511 Encarsia citrina 2572A Japan	0.142512	0.115385	0.11194	0.103704	0.103704	0.103704	0.111111	0.111111	0.111111	0.111111	0.111111	0.101235	0.101235	0.108179	0.170088	0.0894309	0.0888889	0.0888889	0.0987654	0.0987654	0.0987654	0.153086	0.108642	0.10582	0.105128	0.116883	0.00945626	0.00945626	0.00945626	0.00950119	0.00945626	0.00947867	0.00947867	0.0118203	0.00945626	0.00945626	0.00945626	0.00945626	0.00945626	0.00945626	0.00945626	0.00945626	0.00945626	0.00945626	0.00945626	0.00945626	0.00945626
	75	KF778513 Encarsia citrina 2584A Japan	0.144928	0.110577	0.106965	0.0962963	0.0962963	0.0962963	0.108642	0.108642	0.108642	0.108642	0.108642	0.0962963	0.0962963	0.102902	0.173021	0.0813008	0.091358	0.091358	0.0938272	0.0938272	0.0938272	0.148148	0.103704	0.103175	0.1	0.119481	0	0	0	0	0	0	0	0.00236407	0	0	0	0	0	0	0	0	0	0	0	0	0
	76	KF778514 Encarsia citrina 2585A Japan	0.144963	0.100244	0.10101	0.0952381	0.0952381	0.0952381	0.105263	0.105263	0.105263	0.105263	0.105263	0.0927318	0.0927318	0.0991957	0.170149	0.077135	0.0877193	0.0877193	0.0877193	0.0877193	0.0877193	0.145363	0.102757	0.0994624	0.0963542	0.110818	0	0	0	0	0	0	0	0.00240385	0	0	0	0	0	0	0	0	0	0	0	0	0
	77	KF778515 Encarsia citrina 2592A Japan	0.143204	0.108696	0.105	0.0942928	0.0942928	0.0942928	0.1067	0.1067	0.1067	0.1067	0.1067	0.0942928	0.0942928	0.100796	0.171091	0.0790191	0.08933	0.08933	0.0918114	0.0918114	0.0918114	0.146402	0.101737	0.101064	0.0979381	0.117493	0	0	0	0	0	0	0	0.0023753	0	0	0	0	0	0	0	0	0	0	0	0	0
	78	KF778516 Encarsia citrina 2593A Japan	0.144928	0.110577	0.106965	0.0962963	0.0962963	0.0962963	0.108642	0.108642	0.108642	0.108642	0.108642	0.0962963	0.0962963	0.102902	0.173021	0.0813008	0.091358	0.091358	0.0938272	0.0938272	0.0938272	0.148148	0.103704	0.103175	0.1	0.119481	0	0	0	0	0	0	0	0.00236407	0	0	0	0	0	0	0	0	0	0	0	0	0
	79	MH456571 Encarsia hispida 23832 Chile	0.120185	0.0987055	0.0950156	0.086758	0.086758	0.086758	0.0858896	0.0858896	0.0858896	0.0858896	0.0858896	0.0988506	0.0988506	0.0966102	0.142315	0.0868056	0.100457	0.100457	0.103448	0.103448	0.103448	0.138037	0.0889571	0.104	0.0863422	0.132468	0.11358	0.11358	0.11358	0.114144	0.11358	0.113861	0.113861	0.116049	0.11358	0.11358	0.11358	0.11358	0.11358	0.11358	0.11358	0.11358	0.11358	0.11358	0.11358	0.11358	0.11358
	80	MH456572 Encarsia hispida 23833 Chile	0.120185	0.0987055	0.0950156	0.086758	0.086758	0.086758	0.0858896	0.0858896	0.0858896	0.0858896	0.0858896	0.0988506	0.0988506	0.0966102	0.142315	0.0868056	0.100457	0.100457	0.103448	0.103448	0.103448	0.138037	0.0889571	0.104	0.0863422	0.132468	0.11358	0.11358	0.11358	0.114144	0.11358	0.113861	0.113861	0.116049	0.11358	0.11358	0.11358	0.11358	0.11358	0.11358	0.11358	0.11358	0.11358	0.11358	0.11358	0.11358	0.11358
	81	MH456573 Encarsia hispida 24051 Chile	0.120185	0.0987055	0.0950156	0.086758	0.086758	0.086758	0.0858896	0.0858896	0.0858896	0.0858896	0.0858896	0.0988506	0.0988506	0.0966102	0.142315	0.0868056	0.100457	0.100457	0.103448	0.103448	0.103448	0.138037	0.0889571	0.104	0.0863422	0.132468	0.11358	0.11358	0.11358	0.114144	0.11358	0.113861	0.113861	0.116049	0.11358	0.11358	0.11358	0.11358	0.11358	0.11358	0.11358	0.11358	0.11358	0.11358	0.11358	0.11358	0.11358
	82	MH456574 Encarsia hispida 24060 Chile	0.120185	0.0987055	0.0950156	0.086758	0.086758	0.086758	0.0858896	0.0858896	0.0858896	0.0858896	0.0858896	0.0988506	0.0988506	0.0966102	0.142315	0.0868056	0.100457	0.100457	0.103448	0.103448	0.103448	0.138037	0.0889571	0.104	0.0863422	0.132468	0.11358	0.11358	0.11358	0.114144	0.11358	0.113861	0.113861	0.116049	0.11358	0.11358	0.11358	0.11358	0.11358	0.11358	0.11358	0.11358	0.11358	0.11358	0.11358	0.11358	0.11358
	83	MH926950 Encarsia longifasciata INDOBIOSYS CCDB25941 F04 Indonesia	0.0995763	0.0995763	0.0889831	0.0660147	0.0660147	0.0660147	0.0762712	0.0762712	0.0762712	0.0762712	0.0762712	0.0689655	0.0689655	0.0699153	0.132723	0.0604752	0.105134	0.105134	0.0812808	0.0812808	0.0812808	0.127119	0.0783898	0.103814	0.0762712	0.127027	0.111702	0.111702	0.111702	0.112299	0.111702	0.112	0.112	0.114362	0.111702	0.111702	0.111702	0.111702	0.111702	0.111702	0.111702	0.111702	0.111702	0.111702	0.111702	0.111702	0.111702
	84	MH926974 Encarsia herndoni INDOBIOSYS CCDB25940 C01 Indonesia	0.139219	0.098472	0.089983	0.0800971	0.0800971	0.0800971	0.0916808	0.0916808	0.0916808	0.0916808	0.0916808	0.0757946	0.0757946	0.0698467	0.144213	0.0453752	0.0970874	0.0970874	0.0831296	0.0831296	0.0831296	0.134126	0.098472	0.105442	0.0730051	0.120643	0.105541	0.105541	0.105541	0.106101	0.105541	0.10582	0.10582	0.108179	0.105541	0.105541	0.105541	0.105541	0.105541	0.105541	0.105541	0.105541	0.105541	0.105541	0.105541	0.105541	0.105541
	85	MH927153 Encarsia cibcensis INDOBIOSYS CCDB25941 H04 Indonesia	0.137083	0.0966608	0.0913884	0.084399	0.084399	0.084399	0.0826011	0.0826011	0.0826011	0.0826011	0.0826011	0.10567	0.10567	0.100529	0.143954	0.0732143	0.11509	0.11509	0.0773196	0.0773196	0.0773196	0.147627	0.0896309	0.112478	0.0808436	0.135977	0.097493	0.097493	0.097493	0.0980392	0.097493	0.0977654	0.0977654	0.100279	0.097493	0.097493	0.097493	0.097493	0.097493	0.097493	0.097493	0.097493	0.097493	0.097493	0.097493	0.097493	0.097493
	86	MH928979 Encarsia gracilens INDOBIOSYS CCDB25940 A03 Indonesia	0.117455	0.100503	0.0946166	0.0839329	0.0839329	0.0839329	0.0897227	0.0897227	0.0897227	0.0897227	0.0897227	0.0797101	0.0797101	0.0745763	0.127135	0.0677083	0.105516	0.105516	0.0990338	0.0990338	0.0990338	0.140294	0.0946166	0.112026	0.08646	0.135279	0.125	0.125	0.125	0.125654	0.125	0.125326	0.125326	0.127604	0.125	0.125	0.125	0.125	0.125	0.125	0.125	0.125	0.125	0.125	0.125	0.125	0.125
	87	MH928989 Encarsia inquirenda INDOBIOSYS CCDB25940 E01 Indonesia	0.122896	0.106061	0.0976431	0.0793269	0.0793269	0.0793269	0.0841751	0.0841751	0.0841751	0.0841751	0.0841751	0.0847458	0.0847458	0.0816327	0.134725	0.0696864	0.0985577	0.0985577	0.0992736	0.0992736	0.0992736	0.143098	0.0892256	0.108659	0.0841751	0.122016	0.120104	0.120104	0.120104	0.120735	0.120104	0.120419	0.120419	0.122715	0.120104	0.120104	0.120104	0.120104	0.120104	0.120104	0.120104	0.120104	0.120104	0.120104	0.120104	0.120104	0.120104
	88	KX065212 Encarsia inquirenda 16630 France	0.125839	0.114094	0.107383	0.0889423	0.0889423	0.0889423	0.090604	0.090604	0.090604	0.090604	0.090604	0.0799031	0.0799031	0.088586	0.14313	0.0663176	0.100962	0.100962	0.0871671	0.0871671	0.0871671	0.159396	0.0922819	0.120748	0.0956376	0.125	0.101562	0.101562	0.101562	0.102094	0.101562	0.101828	0.101828	0.104167	0.101562	0.101562	0.101562	0.101562	0.101562	0.101562	0.101562	0.101562	0.101562	0.101562	0.101562	0.101562	0.101562
	89	JQ268914 Encarsia inquirenda UG Z17 Iran	0.113982	0.108108	0.104361	0.0799087	0.0799087	0.0799087	0.0858896	0.0858896	0.0858896	0.0858896	0.0858896	0.0735632	0.0735632	0.0847458	0.142315	0.0625	0.0936073	0.0936073	0.0827586	0.0827586	0.0827586	0.15184	0.0874233	0.112	0.0894819	0.127273	0.0980861	0.0980861	0.0980861	0.0985577	0.0980861	0.0983213	0.0983213	0.100478	0.0980861	0.0980861	0.0980861	0.0980861	0.0980861	0.0980861	0.0980861	0.0980861	0.0980861	0.0980861	0.0980861	0.0980861	0.0980861
	90	MF444686 Encarsia perplexa DAG2	0.14321	0.0810811	0.0737913	0.0833333	0.0833333	0.0833333	0.0984848	0.0984848	0.0984848	0.0984848	0.0984848	0.0782828	0.0782828	0.0810811	0.156156	0.066482	0.0984848	0.0984848	0.0782828	0.0782828	0.0782828	0.138889	0.106061	0.108401	0.0734908	0.125984	0.113527	0.113527	0.113527	0.114078	0.113527	0.113801	0.113801	0.115942	0.113527	0.113527	0.113527	0.113527	0.113527	0.113527	0.113527	0.113527	0.113527	0.113527	0.113527	0.113527	0.113527
	91	MF444687 Encarsia tamaulipeca DAG3	0.132118	0.0861678	0.0772834	0.0697674	0.0697674	0.0697674	0.0813953	0.0813953	0.0813953	0.0813953	0.0813953	0.0930233	0.0930233	0.0965347	0.139344	0.0685279	0.102326	0.102326	0.0860465	0.0860465	0.0860465	0.14186	0.0860465	0.0843672	0.0819277	0.135065	0.111111	0.111111	0.111111	0.111639	0.111111	0.111374	0.111374	0.113475	0.111111	0.111111	0.111111	0.111111	0.111111	0.111111	0.111111	0.111111	0.111111	0.111111	0.111111	0.111111	0.111111
	92	KY833503 Encarsia inaron BIOUG04747 D12 Pakistan	0.138655	0.132353	0.121849	0.107056	0.107056	0.107056	0.102941	0.102941	0.102941	0.102941	0.102941	0.110294	0.110294	0.105042	0.148064	0.0903226	0.116788	0.116788	0.129902	0.129902	0.129902	0.14916	0.102941	0.117647	0.102941	0.145161	0.142857	0.142857	0.142857	0.143617	0.142857	0.143236	0.143236	0.145503	0.142857	0.142857	0.142857	0.142857	0.142857	0.142857	0.142857	0.142857	0.142857	0.142857	0.142857	0.142857	0.142857
	93	KY839153 Encarsia inaron BIOUG04747 Pakistan F08	0.131068	0.131175	0.125407	0.105651	0.105651	0.105651	0.0950081	0.0950081	0.0950081	0.0950081	0.0950081	0.106436	0.106436	0.0991453	0.151803	0.0833333	0.113022	0.113022	0.126238	0.126238	0.126238	0.151369	0.0950081	0.10306	0.101449	0.141304	0.141711	0.141711	0.141711	0.142473	0.141711	0.142091	0.142091	0.144385	0.141711	0.141711	0.141711	0.141711	0.141711	0.141711	0.141711	0.141711	0.141711	0.141711	0.141711	0.141711	0.141711
	94	KY839723 Encarsia inaron BIOUG04748 G08 Pakistan	0.131068	0.131175	0.125407	0.105651	0.105651	0.105651	0.0950081	0.0950081	0.0950081	0.0950081	0.0950081	0.106436	0.106436	0.0991453	0.151803	0.0833333	0.113022	0.113022	0.126238	0.126238	0.126238	0.151369	0.0950081	0.10306	0.101449	0.141304	0.141711	0.141711	0.141711	0.142473	0.141711	0.142091	0.142091	0.144385	0.141711	0.141711	0.141711	0.141711	0.141711	0.141711	0.141711	0.141711	0.141711	0.141711	0.141711	0.141711	0.141711
	95	KF055389 Encarsia inaron UTei1 Iran	0.137821	0.13141	0.125203	0.100457	0.100457	0.100457	0.106796	0.106796	0.106796	0.106796	0.106796	0.101149	0.101149	0.0983051	0.155598	0.0902778	0.118721	0.118721	0.124138	0.124138	0.124138	0.156958	0.106796	0.121827	0.107794	0.153247	0.150852	0.150852	0.150852	0.151589	0.150852	0.15122	0.15122	0.153285	0.150852	0.150852	0.150852	0.150852	0.150852	0.150852	0.150852	0.150852	0.150852	0.150852	0.150852	0.150852	0.150852
	96	KF055390 Encarsia inaron UTei2 Iran	0.137161	0.130366	0.125203	0.100457	0.100457	0.100457	0.106796	0.106796	0.106796	0.106796	0.106796	0.101149	0.101149	0.0983051	0.155598	0.0902778	0.118721	0.118721	0.124138	0.124138	0.124138	0.156958	0.106796	0.121827	0.107794	0.153247	0.154762	0.154762	0.154762	0.155502	0.154762	0.155131	0.155131	0.157143	0.154762	0.154762	0.154762	0.154762	0.154762	0.154762	0.154762	0.154762	0.154762	0.154762	0.154762	0.154762	0.154762
	97	KF055391 Encarsia inaron UTei3 Iran	0.137161	0.130781	0.125203	0.100457	0.100457	0.100457	0.106796	0.106796	0.106796	0.106796	0.106796	0.101149	0.101149	0.0983051	0.155598	0.0902778	0.118721	0.118721	0.124138	0.124138	0.124138	0.156958	0.106796	0.121827	0.107794	0.153247	0.149758	0.149758	0.149758	0.150485	0.149758	0.150121	0.150121	0.152174	0.149758	0.149758	0.149758	0.149758	0.149758	0.149758	0.149758	0.149758	0.149758	0.149758	0.149758	0.149758	0.149758
	98	KF055392 Encarsia inaron UTei4 Iran	0.137821	0.13099	0.125817	0.100457	0.100457	0.100457	0.107317	0.107317	0.107317	0.107317	0.107317	0.101149	0.101149	0.0988075	0.155598	0.0907504	0.118721	0.118721	0.124138	0.124138	0.124138	0.156098	0.107317	0.122449	0.108333	0.153247	0.154762	0.154762	0.154762	0.155502	0.154762	0.155131	0.155131	0.157143	0.154762	0.154762	0.154762	0.154762	0.154762	0.154762	0.154762	0.154762	0.154762	0.154762	0.154762	0.154762	0.154762
	99	KF055393 Encarsia inaron UTei5 Iran	0.137161	0.130366	0.125203	0.100457	0.100457	0.100457	0.106796	0.106796	0.106796	0.106796	0.106796	0.101149	0.101149	0.0983051	0.155598	0.0902778	0.118721	0.118721	0.124138	0.124138	0.124138	0.156958	0.106796	0.121827	0.107794	0.153247	0.154762	0.154762	0.154762	0.155502	0.154762	0.155131	0.155131	0.157143	0.154762	0.154762	0.154762	0.154762	0.154762	0.154762	0.154762	0.154762	0.154762	0.154762	0.154762	0.154762	0.154762
	100	KF055394 Encarsia inaron UTei6 Iran	0.137161	0.130366	0.125203	0.100457	0.100457	0.100457	0.106796	0.106796	0.106796	0.106796	0.106796	0.101149	0.101149	0.0983051	0.155598	0.0902778	0.118721	0.118721	0.124138	0.124138	0.124138	0.156958	0.106796	0.121827	0.107794	0.153247	0.156028	0.156028	0.156028	0.15677	0.156028	0.156398	0.156398	0.158392	0.156028	0.156028	0.156028	0.156028	0.156028	0.156028	0.156028	0.156028	0.156028	0.156028	0.156028	0.156028	0.156028
	101	KF055395 Encarsia inaron UTei7 Iran	0.137161	0.130366	0.125203	0.100457	0.100457	0.100457	0.106796	0.106796	0.106796	0.106796	0.106796	0.101149	0.101149	0.0983051	0.155598	0.0902778	0.118721	0.118721	0.124138	0.124138	0.124138	0.156958	0.106796	0.121827	0.107794	0.153247	0.156028	0.156028	0.156028	0.15677	0.156028	0.156398	0.156398	0.158392	0.156028	0.156028	0.156028	0.156028	0.156028	0.156028	0.156028	0.156028	0.156028	0.156028	0.156028	0.156028	0.156028
	102	KF055396 Encarsia inaron UTei8 Iran	0.138486	0.132045	0.125817	0.100457	0.100457	0.100457	0.107317	0.107317	0.107317	0.107317	0.107317	0.101149	0.101149	0.0988075	0.155598	0.0907504	0.118721	0.118721	0.124138	0.124138	0.124138	0.156098	0.107317	0.122449	0.108333	0.153247	0.150852	0.150852	0.150852	0.151589	0.150852	0.15122	0.15122	0.153285	0.150852	0.150852	0.150852	0.150852	0.150852	0.150852	0.150852	0.150852	0.150852	0.150852	0.150852	0.150852	0.150852
	103	GQ423483 Encarsia inaron USA	0.134686	0.132841	0.125461	0.0946292	0.0946292	0.0946292	0.095941	0.095941	0.095941	0.095941	0.095941	0.0927835	0.0927835	0.087037	0.154876	0.0842697	0.120205	0.120205	0.113402	0.113402	0.113402	0.153137	0.095941	0.114391	0.099631	0.150568	0.148045	0.148045	0.148045	0.148876	0.148045	0.148459	0.148459	0.150838	0.148045	0.148045	0.148045	0.148045	0.148045	0.148045	0.148045	0.148045	0.148045	0.148045	0.148045	0.148045	0.148045
	104	GQ423484 Encarsia inaron Italy	0.129032	0.12724	0.11828	0.0947368	0.0947368	0.0947368	0.0878136	0.0878136	0.0878136	0.0878136	0.0878136	0.103448	0.103448	0.0953237	0.14611	0.0783242	0.110526	0.110526	0.119363	0.119363	0.119363	0.145161	0.0913978	0.102151	0.0949821	0.140762	0.14121	0.14121	0.14121	0.142029	0.14121	0.141618	0.141618	0.144092	0.14121	0.14121	0.14121	0.14121	0.14121	0.14121	0.14121	0.14121	0.14121	0.14121	0.14121	0.14121	0.14121
	105	KF778400 Encarsia vandrieschei 1309A Japan	0.108696	0.0913462	0.0820896	0.0641975	0.0641975	0.0641975	0.0691358	0.0691358	0.0691358	0.0691358	0.0691358	0.0345679	0.0345679	0.0343008	0.140762	0.0433604	0.0938272	0.0938272	0.0790123	0.0790123	0.0790123	0.123457	0.0765432	0.108466	0.0692308	0.122078	0.106383	0.106383	0.106383	0.106888	0.106383	0.106635	0.106635	0.108747	0.106383	0.106383	0.106383	0.106383	0.106383	0.106383	0.106383	0.106383	0.106383	0.106383	0.106383	0.106383	0.106383
	106	KF778401 Encarsia vandrieschei 1312A Japan	0.108696	0.0913462	0.0820896	0.0641975	0.0641975	0.0641975	0.0691358	0.0691358	0.0691358	0.0691358	0.0691358	0.0345679	0.0345679	0.0343008	0.140762	0.0433604	0.0938272	0.0938272	0.0790123	0.0790123	0.0790123	0.123457	0.0765432	0.108466	0.0692308	0.122078	0.106383	0.106383	0.106383	0.106888	0.106383	0.106635	0.106635	0.108747	0.106383	0.106383	0.106383	0.106383	0.106383	0.106383	0.106383	0.106383	0.106383	0.106383	0.106383	0.106383	0.106383
	107	KF778512 Encarsia vandrieschei 2580A Japan	0.120773	0.0961538	0.0870647	0.0716049	0.0716049	0.0716049	0.0790123	0.0790123	0.0790123	0.0790123	0.0790123	0.0444444	0.0444444	0.0474934	0.14956	0.0542005	0.0987654	0.0987654	0.0814815	0.0814815	0.0814815	0.128395	0.0790123	0.10582	0.0717949	0.122078	0.111111	0.111111	0.111111	0.111639	0.111111	0.111374	0.111374	0.113475	0.111111	0.111111	0.111111	0.111111	0.111111	0.111111	0.111111	0.111111	0.111111	0.111111	0.111111	0.111111	0.111111
	108	KF778411 Encarsia normarki 1357A Japan	0.118357	0.100962	0.0920398	0.091358	0.091358	0.091358	0.0814815	0.0814815	0.0814815	0.0814815	0.0814815	0.0740741	0.0740741	0.0765172	0.13783	0.0542005	0.0987654	0.0987654	0.0962963	0.0962963	0.0962963	0.140741	0.091358	0.126984	0.0820513	0.132468	0.111111	0.111111	0.111111	0.111639	0.111111	0.111374	0.111374	0.113475	0.111111	0.111111	0.111111	0.111111	0.111111	0.111111	0.111111	0.111111	0.111111	0.111111	0.111111	0.111111	0.111111
	109	KF778415 Encarsia normarki 1362A Japan	0.118357	0.100962	0.0920398	0.091358	0.091358	0.091358	0.0814815	0.0814815	0.0814815	0.0814815	0.0814815	0.0740741	0.0740741	0.0765172	0.13783	0.0542005	0.0987654	0.0987654	0.0962963	0.0962963	0.0962963	0.140741	0.091358	0.126984	0.0820513	0.132468	0.111111	0.111111	0.111111	0.111639	0.111111	0.111374	0.111374	0.113475	0.111111	0.111111	0.111111	0.111111	0.111111	0.111111	0.111111	0.111111	0.111111	0.111111	0.111111	0.111111	0.111111
	110	KF778416 Encarsia normarki 1364A Japan	0.118357	0.100962	0.0920398	0.091358	0.091358	0.091358	0.0814815	0.0814815	0.0814815	0.0814815	0.0814815	0.0740741	0.0740741	0.0765172	0.13783	0.0542005	0.0987654	0.0987654	0.0962963	0.0962963	0.0962963	0.140741	0.091358	0.126984	0.0820513	0.132468	0.111111	0.111111	0.111111	0.111639	0.111111	0.111374	0.111374	0.113475	0.111111	0.111111	0.111111	0.111111	0.111111	0.111111	0.111111	0.111111	0.111111	0.111111	0.111111	0.111111	0.111111
	111	KF778453 Encarsia normarki 1442A Japan	0.118357	0.100962	0.0920398	0.091358	0.091358	0.091358	0.0814815	0.0814815	0.0814815	0.0814815	0.0814815	0.0740741	0.0740741	0.0765172	0.13783	0.0542005	0.0987654	0.0987654	0.0962963	0.0962963	0.0962963	0.140741	0.091358	0.126984	0.0820513	0.132468	0.111111	0.111111	0.111111	0.111639	0.111111	0.111374	0.111374	0.113475	0.111111	0.111111	0.111111	0.111111	0.111111	0.111111	0.111111	0.111111	0.111111	0.111111	0.111111	0.111111	0.111111
	112	KF778459 Encarsia normarki 1451A Japan	0.118357	0.100962	0.0920398	0.091358	0.091358	0.091358	0.0814815	0.0814815	0.0814815	0.0814815	0.0814815	0.0740741	0.0740741	0.0765172	0.13783	0.0542005	0.0987654	0.0987654	0.0962963	0.0962963	0.0962963	0.140741	0.091358	0.126984	0.0820513	0.132468	0.111111	0.111111	0.111111	0.111639	0.111111	0.111374	0.111374	0.113475	0.111111	0.111111	0.111111	0.111111	0.111111	0.111111	0.111111	0.111111	0.111111	0.111111	0.111111	0.111111	0.111111
	113	KF778484 Encarsia normarki 1664A Japan	0.118357	0.100962	0.0920398	0.091358	0.091358	0.091358	0.0814815	0.0814815	0.0814815	0.0814815	0.0814815	0.0740741	0.0740741	0.0765172	0.13783	0.0542005	0.0987654	0.0987654	0.0962963	0.0962963	0.0962963	0.140741	0.091358	0.126984	0.0820513	0.132468	0.111111	0.111111	0.111111	0.111639	0.111111	0.111374	0.111374	0.113475	0.111111	0.111111	0.111111	0.111111	0.111111	0.111111	0.111111	0.111111	0.111111	0.111111	0.111111	0.111111	0.111111
	114	KF778433 Encarsia brimblecombei 1389A Japan	0.125604	0.0841346	0.0746269	0.0716049	0.0716049	0.0716049	0.0814815	0.0814815	0.0814815	0.0814815	0.0814815	0.054321	0.054321	0.0527704	0.131965	0.0162602	0.0987654	0.0987654	0.0765432	0.0765432	0.0765432	0.135802	0.0864198	0.103175	0.0717949	0.12987	0.0921986	0.0921986	0.0921986	0.0926366	0.0921986	0.0924171	0.0924171	0.0945626	0.0921986	0.0921986	0.0921986	0.0921986	0.0921986	0.0921986	0.0921986	0.0921986	0.0921986	0.0921986	0.0921986	0.0921986	0.0921986
	115	KF778437 Encarsia brimblecombei 1400A Japan	0.123188	0.0817308	0.0721393	0.0691358	0.0691358	0.0691358	0.0790123	0.0790123	0.0790123	0.0790123	0.0790123	0.0518519	0.0518519	0.0501319	0.134897	0.0135501	0.0962963	0.0962963	0.0740741	0.0740741	0.0740741	0.133333	0.0839506	0.100529	0.0692308	0.127273	0.0898345	0.0898345	0.0898345	0.0902613	0.0898345	0.0900474	0.0900474	0.0921986	0.0898345	0.0898345	0.0898345	0.0898345	0.0898345	0.0898345	0.0898345	0.0898345	0.0898345	0.0898345	0.0898345	0.0898345	0.0898345
	116	KF778440 Encarsia brimblecombei 1414A Japan	0.123188	0.0817308	0.0721393	0.0691358	0.0691358	0.0691358	0.0790123	0.0790123	0.0790123	0.0790123	0.0790123	0.0518519	0.0518519	0.0501319	0.134897	0.0135501	0.0962963	0.0962963	0.0740741	0.0740741	0.0740741	0.133333	0.0839506	0.100529	0.0692308	0.127273	0.0898345	0.0898345	0.0898345	0.0902613	0.0898345	0.0900474	0.0900474	0.0921986	0.0898345	0.0898345	0.0898345	0.0898345	0.0898345	0.0898345	0.0898345	0.0898345	0.0898345	0.0898345	0.0898345	0.0898345	0.0898345
	117	KF778458 Encarsia brimblecombei 1450A Japan	0.125604	0.0841346	0.0746269	0.0716049	0.0716049	0.0716049	0.0814815	0.0814815	0.0814815	0.0814815	0.0814815	0.054321	0.054321	0.0527704	0.131965	0.0162602	0.0987654	0.0987654	0.0765432	0.0765432	0.0765432	0.135802	0.0864198	0.103175	0.0717949	0.12987	0.0921986	0.0921986	0.0921986	0.0926366	0.0921986	0.0924171	0.0924171	0.0945626	0.0921986	0.0921986	0.0921986	0.0921986	0.0921986	0.0921986	0.0921986	0.0921986	0.0921986	0.0921986	0.0921986	0.0921986	0.0921986
	118	KF778461 Encarsia brimblecombei 1455A Japan	0.120773	0.0793269	0.0696517	0.0666667	0.0666667	0.0666667	0.0765432	0.0765432	0.0765432	0.0765432	0.0765432	0.0493827	0.0493827	0.0501319	0.134897	0.0135501	0.0938272	0.0938272	0.0716049	0.0716049	0.0716049	0.130864	0.0814815	0.100529	0.0692308	0.124675	0.0874704	0.0874704	0.0874704	0.087886	0.0874704	0.0876777	0.0876777	0.0898345	0.0874704	0.0874704	0.0874704	0.0874704	0.0874704	0.0874704	0.0874704	0.0874704	0.0874704	0.0874704	0.0874704	0.0874704	0.0874704
	119	KF778431 Encarsia schmidti 1387A Japan	0.126829	0.11165	0.103015	0.0922693	0.0922693	0.0922693	0.0947631	0.0947631	0.0947631	0.0947631	0.0947631	0.0723192	0.0723192	0.0746667	0.15727	0.0547945	0.104738	0.104738	0.109726	0.109726	0.109726	0.149626	0.0997506	0.122995	0.0829016	0.135065	0.107399	0.107399	0.107399	0.107914	0.107399	0.107656	0.107656	0.109785	0.107399	0.107399	0.107399	0.107399	0.107399	0.107399	0.107399	0.107399	0.107399	0.107399	0.107399	0.107399	0.107399
	120	KF778464 Encarsia schmidti 1460A Japan	0.123188	0.108173	0.0995025	0.0938272	0.0938272	0.0938272	0.091358	0.091358	0.091358	0.091358	0.091358	0.0691358	0.0691358	0.0712401	0.155425	0.0542005	0.101235	0.101235	0.106173	0.106173	0.106173	0.145679	0.101235	0.124339	0.0794872	0.132468	0.106383	0.106383	0.106383	0.106888	0.106383	0.106635	0.106635	0.108747	0.106383	0.106383	0.106383	0.106383	0.106383	0.106383	0.106383	0.106383	0.106383	0.106383	0.106383	0.106383	0.106383
	121	KF778475 Encarsia schmidti 1490A Japan	0.126829	0.11165	0.103015	0.0922693	0.0922693	0.0922693	0.0947631	0.0947631	0.0947631	0.0947631	0.0947631	0.0723192	0.0723192	0.0746667	0.15727	0.0547945	0.104738	0.104738	0.109726	0.109726	0.109726	0.149626	0.0997506	0.122995	0.0829016	0.135065	0.107399	0.107399	0.107399	0.107914	0.107399	0.107656	0.107656	0.109785	0.107399	0.107399	0.107399	0.107399	0.107399	0.107399	0.107399	0.107399	0.107399	0.107399	0.107399	0.107399	0.107399
	122	KF778476 Encarsia schmidti 1500A Japan	0.125604	0.110577	0.10199	0.091358	0.091358	0.091358	0.0938272	0.0938272	0.0938272	0.0938272	0.0938272	0.0716049	0.0716049	0.0738786	0.155425	0.0542005	0.103704	0.103704	0.108642	0.108642	0.108642	0.148148	0.0987654	0.121693	0.0820513	0.135065	0.106383	0.106383	0.106383	0.106888	0.106383	0.106635	0.106635	0.108747	0.106383	0.106383	0.106383	0.106383	0.106383	0.106383	0.106383	0.106383	0.106383	0.106383	0.106383	0.106383	0.106383
	123	KF778477 Encarsia schmidti 1526A Japan	0.123188	0.108173	0.0995025	0.0938272	0.0938272	0.0938272	0.091358	0.091358	0.091358	0.091358	0.091358	0.0691358	0.0691358	0.0712401	0.155425	0.0542005	0.101235	0.101235	0.106173	0.106173	0.106173	0.145679	0.101235	0.124339	0.0794872	0.132468	0.106383	0.106383	0.106383	0.106888	0.106383	0.106635	0.106635	0.108747	0.106383	0.106383	0.106383	0.106383	0.106383	0.106383	0.106383	0.106383	0.106383	0.106383	0.106383	0.106383	0.106383
	124	HQ660515 Encarsia iris AE193	0.12943	0.0954693	0.0919003	0.0776256	0.0776256	0.0776256	0.093702	0.093702	0.093702	0.093702	0.093702	0.0758621	0.0758621	0.0728814	0.1537	0.0659722	0.0936073	0.0936073	0.0942529	0.0942529	0.0942529	0.141321	0.0921659	0.110577	0.0990566	0.122078	0.0987654	0.0987654	0.0987654	0.0992556	0.0987654	0.0990099	0.0990099	0.101235	0.0987654	0.0987654	0.0987654	0.0987654	0.0987654	0.0987654	0.0987654	0.0987654	0.0987654	0.0987654	0.0987654	0.0987654	0.0987654
	125	JF750716 Encarsia iris AE188 Australia	0.127889	0.0906149	0.0872274	0.0707763	0.0707763	0.0707763	0.0875576	0.0875576	0.0875576	0.0875576	0.0875576	0.0712644	0.0712644	0.0694915	0.149905	0.0625	0.086758	0.086758	0.0850575	0.0850575	0.0850575	0.133641	0.0875576	0.102564	0.0943396	0.119481	0.0938272	0.0938272	0.0938272	0.0942928	0.0938272	0.0940594	0.0940594	0.0962963	0.0938272	0.0938272	0.0938272	0.0938272	0.0938272	0.0938272	0.0938272	0.0938272	0.0938272	0.0938272	0.0938272	0.0938272	0.0938272
	126	JF750717 Encarsia iris AE607 Australia	0.127889	0.092233	0.0919003	0.0776256	0.0776256	0.0776256	0.0906298	0.0906298	0.0906298	0.0906298	0.0906298	0.0712644	0.0712644	0.0694915	0.148008	0.0607639	0.0890411	0.0890411	0.0896552	0.0896552	0.0896552	0.135177	0.0921659	0.104167	0.0943396	0.122078	0.0962963	0.0962963	0.0962963	0.0967742	0.0962963	0.0965347	0.0965347	0.0987654	0.0962963	0.0962963	0.0962963	0.0962963	0.0962963	0.0962963	0.0962963	0.0962963	0.0962963	0.0962963	0.0962963	0.0962963	0.0962963
	127	JF750718 Encarsia iris AE618 Australia	0.126348	0.0906149	0.0903427	0.0753425	0.0753425	0.0753425	0.0890937	0.0890937	0.0890937	0.0890937	0.0890937	0.0689655	0.0689655	0.0677966	0.148008	0.0607639	0.086758	0.086758	0.0873563	0.0873563	0.0873563	0.133641	0.0906298	0.104167	0.0927673	0.119481	0.0938272	0.0938272	0.0938272	0.0942928	0.0938272	0.0940594	0.0940594	0.0962963	0.0938272	0.0938272	0.0938272	0.0938272	0.0938272	0.0938272	0.0938272	0.0938272	0.0938272	0.0938272	0.0938272	0.0938272	0.0938272
	128	JF750719 Encarsia iris AE613 Australia	0.125581	0.0912052	0.0909091	0.0760369	0.0760369	0.0760369	0.0896445	0.0896445	0.0896445	0.0896445	0.0896445	0.0696056	0.0696056	0.0682594	0.147228	0.0611888	0.0875576	0.0875576	0.0881671	0.0881671	0.0881671	0.134467	0.0911901	0.104839	0.0933544	0.120735	0.0947631	0.0947631	0.0947631	0.0952381	0.0947631	0.095	0.095	0.0972569	0.0947631	0.0947631	0.0947631	0.0947631	0.0947631	0.0947631	0.0947631	0.0947631	0.0947631	0.0947631	0.0947631	0.0947631	0.0947631
	129	GQ922196 Encarsia diaspidicola 1 Samoa	0.130435	0.117526	0.110403	0.086758	0.086758	0.086758	0.0949367	0.0949367	0.0949367	0.0949367	0.0949367	0.091954	0.091954	0.0982143	0.146341	0.0894495	0.116438	0.116438	0.0896552	0.0896552	0.0896552	0.149789	0.101266	0.123043	0.0893246	0.148052	0.120567	0.120567	0.120567	0.12114	0.120567	0.120853	0.120853	0.122931	0.120567	0.120567	0.120567	0.120567	0.120567	0.120567	0.120567	0.120567	0.120567	0.120567	0.120567	0.120567	0.120567
	130	GQ922197 Encarsia diaspidicola 2 Australia	0.130435	0.117526	0.110403	0.086758	0.086758	0.086758	0.0949367	0.0949367	0.0949367	0.0949367	0.0949367	0.091954	0.091954	0.0982143	0.146341	0.0894495	0.116438	0.116438	0.0896552	0.0896552	0.0896552	0.149789	0.101266	0.123043	0.0893246	0.148052	0.120567	0.120567	0.120567	0.12114	0.120567	0.120853	0.120853	0.122931	0.120567	0.120567	0.120567	0.120567	0.120567	0.120567	0.120567	0.120567	0.120567	0.120567	0.120567	0.120567	0.120567
	131	GQ922198 Encarsia diaspidicola 3 Australia	0.130435	0.117526	0.110403	0.086758	0.086758	0.086758	0.0949367	0.0949367	0.0949367	0.0949367	0.0949367	0.091954	0.091954	0.0982143	0.146341	0.0894495	0.116438	0.116438	0.0896552	0.0896552	0.0896552	0.149789	0.101266	0.123043	0.0893246	0.148052	0.120567	0.120567	0.120567	0.12114	0.120567	0.120853	0.120853	0.122931	0.120567	0.120567	0.120567	0.120567	0.120567	0.120567	0.120567	0.120567	0.120567	0.120567	0.120567	0.120567	0.120567
	132	OP270223 Encarsia hera Z346 Florida USA	0.141337	0.111288	0.11215	0.0981735	0.0981735	0.0981735	0.107362	0.107362	0.107362	0.107362	0.107362	0.108046	0.108046	0.108475	0.155598	0.0902778	0.116438	0.116438	0.110345	0.110345	0.110345	0.157975	0.110429	0.12	0.102041	0.148052	0.121718	0.121718	0.121718	0.122302	0.121718	0.12201	0.12201	0.124105	0.121718	0.121718	0.121718	0.121718	0.121718	0.121718	0.121718	0.121718	0.121718	0.121718	0.121718	0.121718	0.121718
	133	OP270224 Encarsia hera Z347 Florida USA	0.141337	0.111288	0.11215	0.0981735	0.0981735	0.0981735	0.107362	0.107362	0.107362	0.107362	0.107362	0.108046	0.108046	0.108475	0.155598	0.0902778	0.116438	0.116438	0.110345	0.110345	0.110345	0.157975	0.110429	0.12	0.102041	0.148052	0.121718	0.121718	0.121718	0.122302	0.121718	0.12201	0.12201	0.124105	0.121718	0.121718	0.121718	0.121718	0.121718	0.121718	0.121718	0.121718	0.121718	0.121718	0.121718	0.121718	0.121718
	134	KT884744 Encarsia berlesei PDL0033 Iran	0.12776	0.103339	0.107717	0.100457	0.100457	0.100457	0.1072	0.1072	0.1072	0.1072	0.1072	0.114943	0.114943	0.113559	0.140417	0.0850694	0.0981735	0.0981735	0.103448	0.103448	0.103448	0.1488	0.1024	0.123746	0.106557	0.122078	0.111111	0.111111	0.111111	0.111639	0.111111	0.111374	0.111374	0.113475	0.111111	0.111111	0.111111	0.111111	0.111111	0.111111	0.111111	0.111111	0.111111	0.111111	0.111111	0.111111	0.111111
	135	GQ922199 Encarsia berlesei 1 USA	0.124224	0.113402	0.106157	0.10274	0.10274	0.10274	0.107595	0.107595	0.107595	0.107595	0.107595	0.114943	0.114943	0.122768	0.146341	0.100917	0.100457	0.100457	0.103448	0.103448	0.103448	0.14557	0.0991561	0.127517	0.106754	0.12987	0.106383	0.106383	0.106383	0.106888	0.106383	0.106635	0.106635	0.108747	0.106383	0.106383	0.106383	0.106383	0.106383	0.106383	0.106383	0.106383	0.106383	0.106383	0.106383	0.106383	0.106383
	136	GQ922200 Encarsia berlesei 2 USA	0.124224	0.113402	0.106157	0.10274	0.10274	0.10274	0.107595	0.107595	0.107595	0.107595	0.107595	0.114943	0.114943	0.122768	0.146341	0.100917	0.100457	0.100457	0.103448	0.103448	0.103448	0.14557	0.0991561	0.127517	0.106754	0.12987	0.106383	0.106383	0.106383	0.106888	0.106383	0.106635	0.106635	0.108747	0.106383	0.106383	0.106383	0.106383	0.106383	0.106383	0.106383	0.106383	0.106383	0.106383	0.106383	0.106383	0.106383
	137	GQ922201 Encarsia berlesei 3 USA	0.124224	0.113402	0.106157	0.10274	0.10274	0.10274	0.107595	0.107595	0.107595	0.107595	0.107595	0.114943	0.114943	0.122768	0.143902	0.100917	0.100457	0.100457	0.103448	0.103448	0.103448	0.147679	0.0991561	0.127517	0.106754	0.12987	0.104019	0.104019	0.104019	0.104513	0.104019	0.104265	0.104265	0.106383	0.104019	0.104019	0.104019	0.104019	0.104019	0.104019	0.104019	0.104019	0.104019	0.104019	0.104019	0.104019	0.104019
	138	MG441298 Encarsia formosa BIOUG05616 A12 Canada	0.120087	0.0895197	0.0786026	0.0859375	0.0859375	0.0859375	0.0829694	0.0829694	0.0829694	0.0829694	0.0829694	0.0866142	0.0866142	0.080786	0.125	0.0707965	0.09375	0.09375	0.0997375	0.0997375	0.0997375	0.122271	0.0764192	0.0851528	0.069869	0.124638	0.108262	0.108262	0.108262	0.108883	0.108262	0.108571	0.108571	0.111111	0.108262	0.108262	0.108262	0.108262	0.108262	0.108262	0.108262	0.108262	0.108262	0.108262	0.108262	0.108262	0.108262
	139	FM210158 Encarsia formosa	0.119816	0.0921659	0.0806452	0.0875576	0.0875576	0.0875576	0.0875576	0.0875576	0.0875576	0.0875576	0.0875576	0.0835267	0.0835267	0.0849515	0.139037	0.0798005	0.0852535	0.0852535	0.0951276	0.0951276	0.0951276	0.124424	0.0829493	0.0973236	0.0732861	0.116883	0.102244	0.102244	0.102244	0.102757	0.102244	0.1025	0.1025	0.104738	0.102244	0.102244	0.102244	0.102244	0.102244	0.102244	0.102244	0.102244	0.102244	0.102244	0.102244	0.102244	0.102244
	140	FM210159 Encarsia formosa	0.119816	0.0921659	0.0806452	0.0875576	0.0875576	0.0875576	0.0875576	0.0875576	0.0875576	0.0875576	0.0875576	0.0835267	0.0835267	0.0849515	0.139037	0.0798005	0.0852535	0.0852535	0.0951276	0.0951276	0.0951276	0.124424	0.0829493	0.0973236	0.0732861	0.116883	0.102244	0.102244	0.102244	0.102757	0.102244	0.1025	0.1025	0.104738	0.102244	0.102244	0.102244	0.102244	0.102244	0.102244	0.102244	0.102244	0.102244	0.102244	0.102244	0.102244	0.102244
	141	FM210160 Encarsia formosa	0.119816	0.0921659	0.0806452	0.0875576	0.0875576	0.0875576	0.0875576	0.0875576	0.0875576	0.0875576	0.0875576	0.0835267	0.0835267	0.0849515	0.139037	0.0798005	0.0852535	0.0852535	0.0951276	0.0951276	0.0951276	0.124424	0.0829493	0.0973236	0.0732861	0.116883	0.102244	0.102244	0.102244	0.102757	0.102244	0.1025	0.1025	0.104738	0.102244	0.102244	0.102244	0.102244	0.102244	0.102244	0.102244	0.102244	0.102244	0.102244	0.102244	0.102244	0.102244
	142	MG813797 c7106-5559 Encarsia formosa mtDNA	0.106383	0.09062	0.088785	0.086758	0.086758	0.086758	0.0889571	0.0889571	0.0889571	0.0889571	0.0889571	0.0827586	0.0827586	0.0847458	0.134725	0.0694444	0.0844749	0.0844749	0.0942529	0.0942529	0.0942529	0.133436	0.0874233	0.096	0.0816327	0.116883	0.0992908	0.0992908	0.0992908	0.0997625	0.0992908	0.0995261	0.0995261	0.101655	0.0992908	0.0992908	0.0992908	0.0992908	0.0992908	0.0992908	0.0992908	0.0992908	0.0992908	0.0992908	0.0992908	0.0992908	0.0992908
	143	25a	0.12766	0.101749	0.0996885	0.0913242	0.0913242	0.0913242	0.095092	0.095092	0.095092	0.095092	0.095092	0.0965517	0.0965517	0.10339	0.142315	0.0920139	0.109589	0.109589	0.105747	0.105747	0.105747	0.159509	0.0966258	0.1264	0.100471	0.145455	0.122931	0.122931	0.122931	0.123515	0.122931	0.123223	0.123223	0.125296	0.122931	0.122931	0.122931	0.122931	0.122931	0.122931	0.122931	0.122931	0.122931	0.122931	0.122931	0.122931	0.122931
	144	25b	0.12766	0.101749	0.0996885	0.0913242	0.0913242	0.0913242	0.095092	0.095092	0.095092	0.095092	0.095092	0.0965517	0.0965517	0.10339	0.142315	0.0920139	0.109589	0.109589	0.105747	0.105747	0.105747	0.159509	0.0966258	0.1264	0.100471	0.145455	0.122931	0.122931	0.122931	0.123515	0.122931	0.123223	0.123223	0.125296	0.122931	0.122931	0.122931	0.122931	0.122931	0.122931	0.122931	0.122931	0.122931	0.122931	0.122931	0.122931	0.122931
	145	41a	0.12766	0.101749	0.0996885	0.0913242	0.0913242	0.0913242	0.095092	0.095092	0.095092	0.095092	0.095092	0.0965517	0.0965517	0.10339	0.142315	0.0920139	0.109589	0.109589	0.105747	0.105747	0.105747	0.159509	0.0966258	0.1264	0.100471	0.145455	0.122931	0.122931	0.122931	0.123515	0.122931	0.123223	0.123223	0.125296	0.122931	0.122931	0.122931	0.122931	0.122931	0.122931	0.122931	0.122931	0.122931	0.122931	0.122931	0.122931	0.122931
[truncated: 98 more columns]
