# Supplementary material for: A European Début: The Asian Parasitoid Encarsia nipponica Targets the Invasive Aleurocanthus spiniferus in Northern Italy
Source: Insects. 2025 Nov 19;16(11):1181. doi: 10.3390/insects16111181 (PMC12653755; doi:10.3390/insects16111181)
Supplement: Supplementary file 1 [file insects-16-01181-s001.zip › Table S6.xlsx]

## Sheet: Manuscript information
A European début: the Asian parasitoid Encarsia nipponica targets the invasive Aleurocanthus spiniferus in Northern Italy
Submitted to: Biological Invasions
Elena Costi (a†), Daniele Giannetti (a,b†), Michele Cesari (c,d†), Carmelo Rapisarda (e), Andrew Polaszek (f), Robert L. Kresslein (g), Lara Maistrello (a,d).
†These authors contributed equally
a Department of Life Sciences, University of Modena and Reggio Emilia, Via G. Amendola 2, 42122 Reggio Emilia, Italy
b Present address: Department of Chemistry, Life Sciences and Environmental Sustainability, University of Parma,
Parco Area delle Scienze 11/A, 43124 Parma, Italy
c Department of Life Sciences, University of Modena and Reggio Emilia, Via G. Campi 213/d, 41125 Modena, Italy
d NBFC, National Biodiversity Future Center, Piazza Marina, 61, 90133 Palermo (Italy)
e Department of Agriculture, Food and Environment, Applied Entomology Division, University of Catania, Via Santa Sofia, 100, 95123 Catania, Italy
f Natural History Museum, London SW7 5BD, United Kingdom
g United States Department of Agriculture, Agricultural Research Service, Systematic Entomology Lab, National Museum of Natural History, Smithsonian Institution, 20560 Washington D.C., USA
Corresponding author:
Lara Maistrello: lara.maistrello@unimore.it

## Sheet: Suppl 6
		Supplementary Material Table S6. Genetic distance values (p-distance) for the 28S gene among Encarsiaspecies. The analysis was carried out on a dataset of 858 bp. Newly analyzed specimens are in bold.
			1	2	3	4	5	6	7	8	9	10	11	12	13	14	15	16	17	18	19	20	21	22	23	24	25	26	27	28	29	30	31	32	33	34	35	36	37	38	39	40	41	42	43
	1	AY599361 Aphelinus albipodus
	2	AF254233 Encarsia smithi D299	0.165957
	3	AF254234 Encarsia smithi 291	0.170213	0.0295359
	4	LC088727 Encarsia smithi Ehime1 Japan	0.160825	0	0.0295359
	5	LC088728 Encarsia smithi Nara3 Japan	0.1639	0.0253165	0.0126582	0.0246914
	6	LC088729 Encarsia smithi Nara2 Japan	0.161826	0.0232068	0.0105485	0.0226337	0.00205761
	7	LC088730 Encarsia smithi Nara1 Japan	0.162162	0.0232558	0.0105708	0.0226804	0	0
	8	OQ683545 Encarsia aphania DNA0213 DNA0214 Costa Rica	0.222222	0.191038	0.191038	0.191038	0.193396	0.191038	0.191489
	9	OQ683546 Encarsia aphania DNA0218 Belize	0.219858	0.191038	0.188679	0.191038	0.193396	0.191038	0.191489	0.00934579
	10	OQ683547 Encarsia avida DNA0143 Costa Rica	0.235849	0.184397	0.179669	0.184397	0.184397	0.182033	0.182464	0.0756501	0.0780142
	11	OQ683548 Encarsia catula DNA0278 Costa Rica	0.214452	0.181818	0.181818	0.181818	0.181818	0.179487	0.179907	0.0817757	0.0817757	0.0724299
	12	OQ683549 Encarsia dichaeta DNA0151 Costa Rica	0.223587	0.194581	0.211823	0.194581	0.211823	0.20936	0.209877	0.205955	0.203474	0.203931	0.203431
	13	OQ683550 Encarsia dichaeta DNA0132 DNA0135 Costa Rica	0.226044	0.192118	0.20936	0.192118	0.20936	0.206897	0.207407	0.208437	0.205955	0.201474	0.203431	0.00469484
	14	OQ683551 Encarsia dichaeta DNA0208 Costa Rica	0.231527	0.190123	0.202469	0.190123	0.207407	0.204938	0.205446	0.208955	0.206468	0.199507	0.201474	0.00941176	0.00470588
	15	OQ683552 Encarsia dichaeta DNA0133 DNA0136 Costa Rica	0.226044	0.192118	0.20936	0.192118	0.20936	0.206897	0.207407	0.208437	0.205955	0.201474	0.203431	0.00234742	0.00234742	0.00705882
	16	OQ683553 Encarsia inbioa DNA0128 Costa Rica	0.205607	0.177986	0.180328	0.177986	0.180328	0.177986	0.178404	0.0772834	0.0772834	0.0771028	0.0509259	0.191646	0.189189	0.187192	0.189189
	17	OQ683554 Encarsia acusa DNA0148 Costa Rica	0.205607	0.182243	0.191589	0.182243	0.191589	0.189252	0.189696	0.0817757	0.0817757	0.0747664	0.0577367	0.179361	0.181818	0.179803	0.181818	0.0462963
	18	OQ683560 Encarsia mexicana DNA0144 Costa Rica	0.193925	0.16317	0.170163	0.16317	0.167832	0.165501	0.165888	0.0911215	0.088785	0.0819672	0.0623557	0.183824	0.183824	0.181818	0.183824	0.0603248	0.0625
	19	OQ683555 Encarsia gr. mexicana D2672 Ecuador	0.198598	0.186916	0.189252	0.186916	0.191589	0.189252	0.189696	0.0864486	0.0817757	0.088785	0.0600462	0.181818	0.179361	0.182266	0.179361	0.0532407	0.0484988	0.0625
	20	OQ683556 Encarsia gr. mexicana DNA0165 Costa Rica	0.196262	0.177986	0.185012	0.177986	0.18267	0.180328	0.180751	0.0819672	0.0819672	0.0700935	0.0486111	0.179361	0.176904	0.17734	0.176904	0.0416667	0.0347222	0.0556845	0.025463
	21	OQ683557 Encarsia venia DNA0298 Costa Rica	0.200935	0.168618	0.175644	0.168618	0.173302	0.17096	0.171362	0.0702576	0.0702576	0.0560748	0.037037	0.184275	0.181818	0.182266	0.181818	0.0509259	0.037037	0.0464037	0.0486111	0.0300926
	22	OQ683558 Encarsia svetlana DNA0305 Guyana	0.204225	0.185446	0.185446	0.185446	0.185446	0.183099	0.183529	0.0868545	0.0868545	0.0823529	0.0649652	0.204938	0.202469	0.200495	0.202469	0.0512821	0.0604651	0.072093	0.0651163	0.048951	0.048951
	23	OQ683559 Encarsia fredbennetti DNA0215B Trinidad and Tobago	0.186916	0.165501	0.167832	0.165501	0.165501	0.16317	0.163551	0.0981308	0.0957944	0.0866511	0.0623557	0.210784	0.208333	0.206388	0.208333	0.0696056	0.0694444	0.0484988	0.0625	0.0556845	0.0510441	0.0697674
	24	OQ683561 Encarsia noora DNA0126 Costa Rica	0.205607	0.158508	0.16317	0.158508	0.16317	0.160839	0.161215	0.100467	0.102804	0.0866511	0.0831409	0.20098	0.198529	0.194103	0.198529	0.0788863	0.0833333	0.0484988	0.0902778	0.0788863	0.0672854	0.0837209	0.0692841
	25	OQ683562 Encarsia noora aisha DNA0146 DNA0164 Costa Rica	0.196262	0.151515	0.158508	0.151515	0.156177	0.153846	0.154206	0.0957944	0.0981308	0.0866511	0.0831409	0.190709	0.188264	0.191176	0.188264	0.0788863	0.0833333	0.0438799	0.0810185	0.0742459	0.062645	0.0813953	0.0646651	0.0138568
	26	OQ683563 Encarsia marynoyesae DNA0163 Costa Rica	0.249406	0.232779	0.232779	0.232779	0.23753	0.235154	0.235714	0.136038	0.136038	0.137767	0.115294	0.208845	0.206388	0.206897	0.206388	0.113475	0.101415	0.113208	0.106132	0.106383	0.0992908	0.109005	0.125	0.129717	0.129717
	27	OQ683564 Encarsia tamaulipeca DNA0123 Ecuador	0.155814	0.104895	0.111888	0.104895	0.104895	0.102564	0.102804	0.164706	0.169412	0.167059	0.153132	0.184275	0.181818	0.182266	0.181818	0.146853	0.155814	0.134884	0.15814	0.142191	0.142191	0.158879	0.14186	0.134884	0.130233	0.196217
	28	OQ683565 Encarsia gr. noyesi DNA0089 Ecuador	0.14186	0.118881	0.123543	0.118881	0.121212	0.118881	0.119159	0.164706	0.16	0.167059	0.148492	0.179361	0.176904	0.174877	0.176904	0.137529	0.148837	0.130233	0.155814	0.13986	0.142191	0.149533	0.14186	0.132558	0.132558	0.189125	0.0484988
	29	OQ683566 Encarsia gr. noyesi DNA0091 Costa Rica	0.165116	0.128205	0.137529	0.128205	0.132867	0.130536	0.130841	0.178824	0.178824	0.183529	0.167053	0.199017	0.19656	0.194581	0.19656	0.160839	0.162791	0.151163	0.172093	0.158508	0.160839	0.172897	0.160465	0.148837	0.148837	0.191489	0.0554273	0.0484988
	30	OQ683567 Encarsia cubensis DNA0270 Costa Rica	0.149533	0.138173	0.138173	0.138173	0.135831	0.133489	0.133803	0.181604	0.174528	0.183962	0.167832	0.212346	0.209877	0.215347	0.209877	0.161215	0.167832	0.151869	0.153846	0.149533	0.151869	0.166667	0.156542	0.168224	0.156542	0.206651	0.102326	0.1	0.132558
	31	OQ683568 Encarsia lounsburyi DNA0017 Costa Rica	0.205128	0.102564	0.118881	0.102564	0.114219	0.111888	0.11215	0.221176	0.221176	0.232941	0.225058	0.213759	0.211302	0.211823	0.211302	0.221445	0.223256	0.216279	0.225581	0.219114	0.212121	0.214953	0.216279	0.213953	0.209302	0.260047	0.153132	0.153132	0.160093	0.165116
	32	OQ683569 Encarsia citrina DNA0376 UK	0.221445	0.125874	0.142191	0.125874	0.137529	0.135198	0.135514	0.235294	0.235294	0.247059	0.232019	0.218673	0.218673	0.216749	0.218673	0.230769	0.232558	0.211628	0.227907	0.226107	0.221445	0.221963	0.223256	0.213953	0.213953	0.254717	0.199074	0.194444	0.203704	0.193023	0.0763889
	33	OQ683570 Encarsia boswelli DNAAE534 India	0.186158	0.0260664	0.0379147	0.0260664	0.0331754	0.0308057	0.0308789	0.177885	0.182692	0.180723	0.168646	0.200501	0.197995	0.19598	0.197995	0.167064	0.180952	0.159145	0.17381	0.167064	0.162291	0.179426	0.159145	0.152019	0.144893	0.216346	0.0997625	0.109264	0.118765	0.136038	0.111639	0.130641
	34	OQ683571 Encarsia opulenta DNA0387 Mexico	0.15814	0.104895	0.107226	0.104895	0.102564	0.100233	0.100467	0.157647	0.155294	0.16	0.139211	0.203931	0.201474	0.197044	0.201474	0.13986	0.14186	0.127907	0.144186	0.132867	0.132867	0.142523	0.123256	0.130233	0.127907	0.191489	0.0692841	0.0600462	0.0854503	0.0906977	0.150812	0.185185	0.0997625
	35	MG596962 Encarsia formosa EA2D2	0.166421	0.154989	0.150743	0.150206	0.142857	0.140787	0.141079	0.205189	0.207547	0.209412	0.188372	0.219212	0.216749	0.214815	0.216749	0.184579	0.181818	0.177156	0.181818	0.170561	0.17757	0.185012	0.174825	0.170163	0.165501	0.210402	0.132251	0.136891	0.143852	0.137209	0.188372	0.204176	0.166667	0.12993
	36	MG727856 Encarsia formosa EA3D2	0.233974	0.258278	0.271523	0.23494	0.245399	0.245399	0.245399	0.298387	0.298387	0.314516	0.272	0.372727	0.372727	0.372727	0.372727	0.290323	0.266129	0.264	0.274194	0.274194	0.274194	0.288	0.28	0.288	0.28	0.376068	0.304	0.28	0.304	0.306452	0.304	0.296	0.330508	0.296	0.16242
	37	PQ451935 Encarsia protransvena IT2024 Italy	0.152083	0.109937	0.124736	0.108108	0.118503	0.116424	0.116667	0.181604	0.181604	0.174528	0.160465	0.208845	0.206388	0.20197	0.206388	0.151869	0.158508	0.135198	0.167832	0.149533	0.147196	0.163934	0.146853	0.13986	0.137529	0.208531	0.106729	0.0904872	0.106729	0.128205	0.172093	0.190698	0.125891	0.0858469	0.12474	0.207547
	38	41a	0.130163	0.0189873	0.0316456	0.0184049	0.026749	0.0246914	0.0247423	0.188679	0.191038	0.182033	0.174825	0.204433	0.20197	0.2	0.20197	0.175644	0.184579	0.16317	0.182243	0.17096	0.166276	0.183099	0.165501	0.156177	0.149184	0.228029	0.0932401	0.107226	0.121212	0.128806	0.104895	0.128205	0.014218	0.0979021	0.162242	0.242812	0.110187
	39	25a	0.130163	0.0189873	0.0316456	0.0184049	0.026749	0.0246914	0.0247423	0.188679	0.191038	0.182033	0.174825	0.204433	0.20197	0.2	0.20197	0.175644	0.184579	0.16317	0.182243	0.17096	0.166276	0.183099	0.165501	0.156177	0.149184	0.228029	0.0932401	0.107226	0.121212	0.128806	0.104895	0.128205	0.014218	0.0979021	0.162242	0.242812	0.110187	0
	40	25b	0.130163	0.0189873	0.0316456	0.0184049	0.026749	0.0246914	0.0247423	0.188679	0.191038	0.182033	0.174825	0.204433	0.20197	0.2	0.20197	0.175644	0.184579	0.16317	0.182243	0.17096	0.166276	0.183099	0.165501	0.156177	0.149184	0.228029	0.0932401	0.107226	0.121212	0.128806	0.104895	0.128205	0.014218	0.0979021	0.162242	0.242812	0.110187	0	0
	41	53a	0.130163	0.0189873	0.0316456	0.0184049	0.026749	0.0246914	0.0247423	0.188679	0.191038	0.182033	0.174825	0.204433	0.20197	0.2	0.20197	0.175644	0.184579	0.16317	0.182243	0.17096	0.166276	0.183099	0.165501	0.156177	0.149184	0.228029	0.0932401	0.107226	0.121212	0.128806	0.104895	0.128205	0.014218	0.0979021	0.162242	0.242812	0.110187	0	0	0
	42	53b	0.130163	0.0189873	0.0316456	0.0184049	0.026749	0.0246914	0.0247423	0.188679	0.191038	0.182033	0.174825	0.204433	0.20197	0.2	0.20197	0.175644	0.184579	0.16317	0.182243	0.17096	0.166276	0.183099	0.165501	0.156177	0.149184	0.228029	0.0932401	0.107226	0.121212	0.128806	0.104895	0.128205	0.014218	0.0979021	0.162242	0.242812	0.110187	0	0	0	0
	43	56a	0.130163	0.0189873	0.0316456	0.0184049	0.026749	0.0246914	0.0247423	0.188679	0.191038	0.182033	0.174825	0.204433	0.20197	0.2	0.20197	0.175644	0.184579	0.16317	0.182243	0.17096	0.166276	0.183099	0.165501	0.156177	0.149184	0.228029	0.0932401	0.107226	0.121212	0.128806	0.104895	0.128205	0.014218	0.0979021	0.162242	0.242812	0.110187	0	0	0	0	0
